# Supplementary material for: Poly[[diaqua­bis[μ-(2,4-dichloro­phen­oxy)acetato]calcium(II)] monohydrate]
Source: Acta Crystallogr Sect E Struct Rep Online. 2008 Apr 10;64(Pt 5):m654. doi: 10.1107/S1600536808009379 (PMC2961213; doi:10.1107/S1600536808009379)
Supplement: Supplementary file 1 [file e-64-0m654-sup1.cif]

##############################################################################
###                                                                        ###
###        Electronic paper (Acta Crystallographica Section E)             ###
###                                                                        ###
##############################################################################
#                                                                            #
# This CIF contains the data in a paper accepted for publication in Acta     #
# Crystallographica Section E. It conforms to the requirements of Notes      #
# for Authors for Section E, and has been peer reviewed under the auspices   #
# of the IUCr Commission on Journals.                                        #
#                                                                            #
# Full details of the Crystallographic Information File format               #
# are given in the paper "The Crystallographic Information File (CIF):       #
# a New Standard Archive File for Crystallography" by S. R. Hall, F. H.      #
# Allen and I. D. Brown [Acta Cryst. (1991), A47, 655-685].                  #
#                                                                            #
# The current version of the core CIF dictionary is obtainable from          #
# ftp://ftp.iucr.org/pub/cif_core.dic. The current version number is 2.4.    #
#                                                                            #
# Software is freely available for graphical display of the structure(s) in  #
# this CIF.  For information consult the CIF home page http://www.iucr.org/  #
# cif/home.html                                                              #
#                                                                            #
# This file may be used for bona fide research purposes within the           #
# scientific community so long as proper attribution is given to the journal # 
# article from which it was obtained.                                        #
#                                                                            #
##############################################################################
                                             
data_I
_audit_creation_method     SHELXL-97
_chemical_name_systematic
;
Poly[[diaquabis[\m-(2,4-dichlorophenoxy)acetato]calcium(II)] monohydrate]
;
_chemical_name_common     ?
_chemical_formula_moiety     'C16 H14 Ca Cl4 O8, H2 O'
_chemical_formula_sum     'C16 H16 Ca Cl4 O9'
_chemical_formula_iupac     '[Ca (C8 H5 Cl2 O3)2 (H2 O)2], H2 O'
_chemical_formula_weight     534.17
_chemical_melting_point     ?
_symmetry_cell_setting     monoclinic
_symmetry_space_group_name_H-M     'P 21/c'
_symmetry_space_group_name_Hall     '-P 2ybc'
loop_
    _symmetry_equiv_pos_as_xyz
    'x, y, z'
    '-x, y+1/2, -z+1/2'
    '-x, -y, -z'
    'x, -y-1/2, z-1/2'
_cell_length_a     17.8354(7)
_cell_length_b     6.8077(3)
_cell_length_c     18.5276(8)
_cell_angle_alpha     90.00
_cell_angle_beta     101.297(3)
_cell_angle_gamma     90.00
_cell_volume     2206.00(16)
_cell_formula_units_Z     4
_cell_measurement_reflns_used     5837
_cell_measurement_theta_min     2.82
_cell_measurement_theta_max     27.90
_cell_measurement_temperature     296(2)
_exptl_crystal_description     block
_exptl_crystal_colour     colorless
_exptl_crystal_size_max     0.30
_exptl_crystal_size_mid     0.26
_exptl_crystal_size_min     0.23
_exptl_crystal_density_diffrn     1.608
_exptl_crystal_density_meas     ?
_exptl_crystal_density_method     'not measured'
_exptl_crystal_F_000     1088
_exptl_absorpt_coefficient_mu     0.814
_exptl_absorpt_correction_type     multi-scan
_exptl_absorpt_process_details     '(SADABS; Sheldrick, 1996)'
_exptl_absorpt_correction_T_min     0.790
_exptl_absorpt_correction_T_max     0.840
_exptl_special_details
;
;
_diffrn_ambient_temperature     296(2)
_diffrn_radiation_type     MoK\a
_diffrn_radiation_wavelength     0.71073
_diffrn_radiation_source     'fine-focus sealed tube'
_diffrn_radiation_monochromator     graphite
_diffrn_measurement_device_type     'Bruker APEXII area-detector'
_diffrn_measurement_method     '\f and \w'
_diffrn_detector_area_resol_mean     ?
_diffrn_reflns_number     15522
_diffrn_reflns_av_R_equivalents     0.0471
_diffrn_reflns_av_sigmaI/netI     0.0630
_diffrn_reflns_theta_min     1.16
_diffrn_reflns_theta_max     27.50
_diffrn_reflns_theta_full     27.50
_diffrn_measured_fraction_theta_max     0.997
_diffrn_measured_fraction_theta_full     0.997
_diffrn_reflns_limit_h_min     -22
_diffrn_reflns_limit_h_max     23
_diffrn_reflns_limit_k_min     -8
_diffrn_reflns_limit_k_max     8
_diffrn_reflns_limit_l_min     -23
_diffrn_reflns_limit_l_max     24
_diffrn_standards_number     0
_diffrn_standards_interval_count     0
_diffrn_standards_interval_time     0
_diffrn_standards_decay_%     ?
_refine_special_details
;
Refinement of <i>F</i>^2^ against ALL reflections. The weighted <i>R</i>-factor
<i>wR</i> and goodness of fit <i>S</i> are based on <i>F</i>^2^, conventional
<i>R</i>-factors <i>R</i> are based on <i>F</i>, with <i>F</i> set to zero for
negative <i>F</i>^2^. The threshold expression of <i>F</i>^2^ >
\s(<i>F</i>^2^) is used only for calculating <i>R</i>-factors(gt) <i>etc</i>.
and is not relevant to the choice of reflections for refinement.
<i>R</i>-factors based on <i>F</i>^2^ are statistically about twice as large
as those based on <i>F</i>, and <i>R</i>- factors based on ALL data will be
even larger.
;
_reflns_number_total     5049
_reflns_number_gt     2962
_reflns_threshold_expression     I>2\s(I)
_refine_ls_structure_factor_coef     Fsqd
_refine_ls_matrix_type     full
_refine_ls_R_factor_all     0.1003
_refine_ls_R_factor_gt     0.0503
_refine_ls_wR_factor_gt     0.1244
_refine_ls_wR_factor_ref     0.1583
_refine_ls_goodness_of_fit_ref     0.999
_refine_ls_restrained_S_all     0.998
_refine_ls_number_reflns     5049
_refine_ls_number_parameters     289
_refine_ls_number_restraints     9
_refine_ls_hydrogen_treatment     mixed
_refine_ls_weighting_scheme     calc
_refine_ls_weighting_details
                 'calc w=1/[\s^2^(Fo^2^)+(0.0794P)^2^] where P=(Fo^2^+2Fc^2^)/3'
_atom_sites_solution_hydrogens     geom
_atom_sites_solution_primary     direct
_atom_sites_solution_secondary     difmap
_refine_ls_shift/su_max     0.000
_refine_ls_shift/su_mean     0.000
_refine_diff_density_max     0.554
_refine_diff_density_min     -0.601
_refine_ls_extinction_method     none
_refine_ls_extinction_coef     ?
loop_
    _atom_type_symbol
    _atom_type_description
    _atom_type_scat_dispersion_real
    _atom_type_scat_dispersion_imag
    _atom_type_scat_source
    'C' 'C' 0.0033 0.0016
                         'International Tables Vol C Tables 4.2.6.8 and 6.1.1.4'
    'H' 'H' 0.0000 0.0000
                         'International Tables Vol C Tables 4.2.6.8 and 6.1.1.4'
    'Ca' 'Ca' 0.2262 0.3064
                         'International Tables Vol C Tables 4.2.6.8 and 6.1.1.4'
    'Cl' 'Cl' 0.1484 0.1585
                         'International Tables Vol C Tables 4.2.6.8 and 6.1.1.4'
    'O' 'O' 0.0106 0.0060
                         'International Tables Vol C Tables 4.2.6.8 and 6.1.1.4'
_computing_data_collection     'APEX2 (Bruker, 2004)'
_computing_cell_refinement     'SAINT (Bruker, 2004)'
_computing_data_reduction     'SAINT (Bruker, 2004)'
_computing_structure_solution     'SHELXS97 (Sheldrick, 2008)'
_computing_structure_refinement     'SHELXL97 (Sheldrick, 2008)'
_computing_molecular_graphics     'XP in SHELXTL (Sheldrick, 2008)'
_computing_publication_material     'SHELXTL (Sheldrick, 2008)'
loop_
    _atom_site_type_symbol
    _atom_site_label
    _atom_site_fract_x
    _atom_site_fract_y
    _atom_site_fract_z
    _atom_site_U_iso_or_equiv
    _atom_site_adp_type
    _atom_site_calc_flag
    _atom_site_refinement_flags
    _atom_site_occupancy
    _atom_site_disorder_assembly
    _atom_site_disorder_group
    C C1 0.10806(18) 0.6762(5) 0.41264(16) 0.0380(7) Uani d . 1 . .
    C C2 0.18125(18) 0.6618(5) 0.46951(19) 0.0450(8) Uani d . 1 . .
    H H2A 0.1707 0.6023 0.5140 0.054 Uiso calc R 1 . .
    H H2B 0.2175 0.5790 0.4510 0.054 Uiso calc R 1 . .
    C C3 0.28244(17) 0.8609(6) 0.53280(18) 0.0448(9) Uani d . 1 . .
    C C4 0.3216(2) 1.0370(6) 0.5327(2) 0.0570(10) Uani d . 1 . .
    C C5 0.3898(2) 1.0689(7) 0.5798(3) 0.0700(13) Uani d . 1 . .
    H H5 0.4156 1.1874 0.5791 0.084 Uiso calc R 1 . .
    C C6 0.4196(2) 0.9231(7) 0.6281(2) 0.0621(11) Uani d . 1 . .
    C C7 0.3831(2) 0.7454(7) 0.6279(2) 0.0622(11) Uani d . 1 . .
    H H7 0.4046 0.6463 0.6600 0.075 Uiso calc R 1 . .
    C C8 0.31519(19) 0.7145(6) 0.5804(2) 0.0555(10) Uani d . 1 . .
    H H8 0.2908 0.5937 0.5801 0.067 Uiso calc R 1 . .
    C C9 -0.24793(17) 1.0577(5) 0.26633(18) 0.0408(8) Uani d . 1 . .
    C C10 -0.2516(2) 1.2253(6) 0.2240(2) 0.0529(10) Uani d . 1 . .
    H H10 -0.2156 1.3243 0.2373 0.063 Uiso calc R 1 . .
    C C11 -0.3083(2) 1.2475(7) 0.1617(2) 0.0632(11) Uani d . 1 . .
    H H11 -0.3112 1.3622 0.1340 0.076 Uiso calc R 1 . .
    C C12 -0.3600(2) 1.1003(8) 0.1412(2) 0.0655(12) Uani d . 1 . .
    C C13 -0.3568(2) 0.9291(7) 0.1815(2) 0.0638(12) Uani d . 1 . .
    H H13 -0.3919 0.8289 0.1668 0.077 Uiso calc R 1 . .
    C C14 -0.30089(18) 0.9088(6) 0.2439(2) 0.0481(9) Uani d . 1 . .
    C C15 -0.13933(18) 1.1724(5) 0.35198(17) 0.0400(8) Uani d . 1 . .
    H H15A -0.1135 1.1485 0.4023 0.048 Uiso calc R 1 . .
    H H15B -0.1637 1.3001 0.3502 0.048 Uiso calc R 1 . .
    C C16 -0.08085(15) 1.1739(5) 0.30233(15) 0.0290(6) Uani d . 1 . .
    Ca Ca1 -0.02416(3) 0.67481(9) 0.29818(3) 0.03103(18) Uani d . 1 . .
    Cl Cl1 0.28379(8) 1.21602(17) 0.46954(10) 0.1105(6) Uani d . 1 . .
    Cl Cl2 0.50445(6) 0.9670(2) 0.69082(8) 0.1050(5) Uani d . 1 . .
    Cl Cl3 -0.43126(7) 1.1255(3) 0.06300(7) 0.1062(5) Uani d . 1 . .
    Cl Cl4 -0.29530(6) 0.69273(16) 0.29402(7) 0.0722(3) Uani d . 1 . .
    O O1 0.07745(13) 0.5164(3) 0.39084(12) 0.0501(6) Uani d . 1 . .
    O O2 0.08134(12) 0.8394(3) 0.38986(12) 0.0456(6) Uani d . 1 . .
    O O3 0.21318(13) 0.8512(4) 0.48578(14) 0.0531(7) Uani d . 1 . .
    O O4 -0.06060(11) 1.0138(3) 0.27914(11) 0.0369(5) Uani d . 1 . .
    O O5 -0.05492(12) 1.3347(3) 0.28650(12) 0.0387(5) Uani d . 1 . .
    O O6 -0.19623(11) 1.0256(3) 0.33051(12) 0.0427(6) Uani d . 1 . .
    O O1W -0.10329(14) 0.6837(4) 0.38884(13) 0.0494(6) Uani d D 1 . .
    H H2W -0.1418(13) 0.750(5) 0.3754(18) 0.074 Uiso d D 1 . .
    H H1W -0.0840(18) 0.731(5) 0.4291(12) 0.074 Uiso d D 1 . .
    O O2W -0.12281(14) 0.6700(4) 0.18973(12) 0.0480(6) Uani d D 1 . .
    H H3W -0.123(2) 0.766(3) 0.1629(15) 0.072 Uiso d D 1 . .
    H H4W -0.122(2) 0.577(3) 0.1615(14) 0.072 Uiso d D 1 . .
    O O3W 0.0390(2) 0.1918(4) 0.47185(15) 0.0702(8) Uani d D 1 . .
    H H5W 0.047(3) 0.286(3) 0.444(2) 0.105 Uiso d D 1 . .
    H H6W 0.049(3) 0.084(3) 0.453(2) 0.105 Uiso d D 1 . .
loop_
    _atom_site_aniso_label
    _atom_site_aniso_U_11
    _atom_site_aniso_U_22
    _atom_site_aniso_U_33
    _atom_site_aniso_U_12
    _atom_site_aniso_U_13
    _atom_site_aniso_U_23
    C1 0.0464(17) 0.033(2) 0.0330(15) -0.0011(16) 0.0041(13) 0.0020(17)
    C2 0.0487(18) 0.035(2) 0.0459(17) 0.0030(16) -0.0045(14) -0.0007(18)
    C3 0.0376(16) 0.045(2) 0.0480(18) 0.0036(16) -0.0011(14) -0.0061(18)
    C4 0.051(2) 0.038(2) 0.075(2) 0.0067(18) -0.0046(18) -0.008(2)
    C5 0.047(2) 0.053(3) 0.103(3) -0.003(2) -0.005(2) -0.016(3)
    C6 0.0421(19) 0.069(3) 0.068(2) 0.007(2) -0.0073(17) -0.020(3)
    C7 0.056(2) 0.070(3) 0.055(2) 0.013(2) -0.0043(18) 0.003(2)
    C8 0.0472(19) 0.059(3) 0.056(2) -0.0014(19) -0.0016(16) 0.005(2)
    C9 0.0363(15) 0.039(2) 0.0495(18) 0.0025(15) 0.0130(14) -0.0018(18)
    C10 0.0451(18) 0.045(2) 0.067(2) 0.0010(18) 0.0072(17) 0.009(2)
    C11 0.051(2) 0.067(3) 0.070(3) 0.010(2) 0.0087(19) 0.017(2)
    C12 0.044(2) 0.083(3) 0.067(2) 0.002(2) 0.0049(18) 0.000(3)
    C13 0.050(2) 0.075(3) 0.066(2) -0.015(2) 0.0083(18) -0.014(3)
    C14 0.0439(18) 0.045(2) 0.058(2) -0.0077(17) 0.0157(16) -0.007(2)
    C15 0.0465(17) 0.0297(19) 0.0453(17) -0.0031(15) 0.0128(14) -0.0073(17)
    C16 0.0321(13) 0.0212(17) 0.0317(14) -0.0017(13) 0.0012(11) -0.0023(15)
    Ca1 0.0361(3) 0.0204(3) 0.0360(3) -0.0013(3) 0.0055(2) -0.0010(3)
    Cl1 0.0981(9) 0.0400(7) 0.1650(15) -0.0089(7) -0.0439(10) 0.0245(8)
    Cl2 0.0585(6) 0.1143(12) 0.1209(11) 0.0061(7) -0.0348(6) -0.0308(10)
    Cl3 0.0697(7) 0.1599(15) 0.0775(8) 0.0059(8) -0.0140(6) 0.0030(9)
    Cl4 0.0734(6) 0.0479(7) 0.0945(8) -0.0211(5) 0.0145(6) 0.0040(6)
    O1 0.0637(14) 0.0287(14) 0.0493(13) -0.0065(12) -0.0102(11) -0.0002(12)
    O2 0.0485(12) 0.0296(14) 0.0523(13) -0.0008(11) -0.0060(10) 0.0041(12)
    O3 0.0491(13) 0.0330(14) 0.0660(15) 0.0001(11) -0.0159(11) 0.0012(13)
    O4 0.0465(11) 0.0192(12) 0.0479(12) 0.0012(10) 0.0163(10) -0.0007(11)
    O5 0.0455(11) 0.0198(12) 0.0528(13) -0.0056(10) 0.0143(10) -0.0036(11)
    O6 0.0399(11) 0.0360(14) 0.0535(13) -0.0074(11) 0.0121(10) 0.0018(12)
    O1W 0.0600(15) 0.0416(16) 0.0490(13) 0.0065(13) 0.0161(11) 0.0002(13)
    O2W 0.0533(13) 0.0359(15) 0.0495(13) 0.0035(13) -0.0031(11) -0.0039(12)
    O3W 0.109(2) 0.0463(18) 0.0554(16) -0.0093(19) 0.0159(15) -0.0003(15)
_geom_special_details
;
All e.s.d.'s (except the e.s.d. in the dihedral angle between two l.s. planes)
are estimated using the full covariance matrix. The cell e.s.d.'s are taken
into account individually in the estimation of e.s.d.'s in distances, angles
and torsion angles; correlations between e.s.d.'s in cell parameters are only
used when they are defined by crystal symmetry. An approximate (isotropic)
treatment of cell e.s.d.'s is used for estimating e.s.d.'s involving l.s.
planes.
;
loop_
    _geom_bond_atom_site_label_1
    _geom_bond_atom_site_label_2
    _geom_bond_site_symmetry_2
    _geom_bond_distance
    _geom_bond_publ_flag
    C1 O1 . 1.248(4) ?
    C1 O2 . 1.250(4) ?
    C1 C2 . 1.512(4) ?
    C2 O3 . 1.417(4) ?
    C2 H2A . 0.9700 ?
    C2 H2B . 0.9700 ?
    C3 O3 . 1.367(4) ?
    C3 C8 . 1.382(5) ?
    C3 C4 . 1.387(5) ?
    C4 C5 . 1.370(5) ?
    C4 Cl1 . 1.732(4) ?
    C5 C6 . 1.370(6) ?
    C5 H5 . 0.9300 ?
    C6 C7 . 1.373(6) ?
    C6 Cl2 . 1.745(4) ?
    C7 C8 . 1.367(5) ?
    C7 H7 . 0.9300 ?
    C8 H8 . 0.9300 ?
    C9 O6 . 1.372(4) ?
    C9 C10 . 1.379(5) ?
    C9 C14 . 1.392(5) ?
    C10 C11 . 1.386(5) ?
    C10 H10 . 0.9300 ?
    C11 C12 . 1.364(6) ?
    C11 H11 . 0.9300 ?
    C12 C13 . 1.379(6) ?
    C12 Cl3 . 1.739(4) ?
    C13 C14 . 1.379(5) ?
    C13 H13 . 0.9300 ?
    C14 Cl4 . 1.732(4) ?
    C15 O6 . 1.424(4) ?
    C15 C16 . 1.520(4) ?
    C15 H15A . 0.9700 ?
    C15 H15B . 0.9700 ?
    C16 O5 . 1.246(3) ?
    C16 O4 . 1.251(3) ?
    C16 Ca1 2 2.888(3) ?
    Ca1 O5 1_545 2.379(2) ?
    Ca1 O1W . 2.397(2) ?
    Ca1 O2W . 2.398(2) ?
    Ca1 O4 . 2.405(2) ?
    Ca1 O1 . 2.485(2) ?
    Ca1 O4 2_545 2.527(2) ?
    Ca1 O2 . 2.536(2) ?
    Ca1 O5 2_545 2.550(2) ?
    Ca1 C16 2_545 2.888(3) ?
    Ca1 Ca1 2_545 4.0148(6) ?
    Ca1 Ca1 2 4.0148(6) ?
    O4 Ca1 2 2.527(2) ?
    O5 Ca1 1_565 2.379(2) ?
    O5 Ca1 2 2.550(2) ?
    O1W H2W . 0.818(10) ?
    O1W H1W . 0.823(10) ?
    O2W H3W . 0.822(10) ?
    O2W H4W . 0.823(10) ?
    O3W H5W . 0.850(10) ?
    O3W H6W . 0.848(10) ?
loop_
    _geom_angle_atom_site_label_1
    _geom_angle_atom_site_label_2
    _geom_angle_atom_site_label_3
    _geom_angle_site_symmetry_1
    _geom_angle_site_symmetry_3
    _geom_angle
    _geom_angle_publ_flag
    O1 C1 O2 . . 123.5(3) ?
    O1 C1 C2 . . 115.6(3) ?
    O2 C1 C2 . . 120.9(3) ?
    O3 C2 C1 . . 110.2(3) ?
    O3 C2 H2A . . 109.6 ?
    C1 C2 H2A . . 109.6 ?
    O3 C2 H2B . . 109.6 ?
    C1 C2 H2B . . 109.6 ?
    H2A C2 H2B . . 108.1 ?
    O3 C3 C8 . . 126.0(3) ?
    O3 C3 C4 . . 115.7(3) ?
    C8 C3 C4 . . 118.3(3) ?
    C5 C4 C3 . . 121.4(4) ?
    C5 C4 Cl1 . . 119.9(3) ?
    C3 C4 Cl1 . . 118.7(3) ?
    C4 C5 C6 . . 118.9(4) ?
    C4 C5 H5 . . 120.6 ?
    C6 C5 H5 . . 120.6 ?
    C5 C6 C7 . . 120.9(3) ?
    C5 C6 Cl2 . . 119.0(4) ?
    C7 C6 Cl2 . . 120.1(3) ?
    C8 C7 C6 . . 119.8(4) ?
    C8 C7 H7 . . 120.1 ?
    C6 C7 H7 . . 120.1 ?
    C7 C8 C3 . . 120.7(4) ?
    C7 C8 H8 . . 119.7 ?
    C3 C8 H8 . . 119.7 ?
    O6 C9 C10 . . 125.0(3) ?
    O6 C9 C14 . . 116.4(3) ?
    C10 C9 C14 . . 118.6(3) ?
    C9 C10 C11 . . 120.6(4) ?
    C9 C10 H10 . . 119.7 ?
    C11 C10 H10 . . 119.7 ?
    C12 C11 C10 . . 119.6(4) ?
    C12 C11 H11 . . 120.2 ?
    C10 C11 H11 . . 120.2 ?
    C11 C12 C13 . . 121.1(4) ?
    C11 C12 Cl3 . . 120.2(4) ?
    C13 C12 Cl3 . . 118.7(3) ?
    C14 C13 C12 . . 119.0(4) ?
    C14 C13 H13 . . 120.5 ?
    C12 C13 H13 . . 120.5 ?
    C13 C14 C9 . . 121.0(4) ?
    C13 C14 Cl4 . . 119.4(3) ?
    C9 C14 Cl4 . . 119.6(3) ?
    O6 C15 C16 . . 111.8(2) ?
    O6 C15 H15A . . 109.3 ?
    C16 C15 H15A . . 109.3 ?
    O6 C15 H15B . . 109.3 ?
    C16 C15 H15B . . 109.3 ?
    H15A C15 H15B . . 107.9 ?
    O5 C16 O4 . . 122.7(3) ?
    O5 C16 C15 . . 118.6(3) ?
    O4 C16 C15 . . 118.7(3) ?
    O5 C16 Ca1 . 2 61.88(15) ?
    O4 C16 Ca1 . 2 60.85(14) ?
    C15 C16 Ca1 . 2 177.18(19) ?
    O5 Ca1 O1W 1_545 . 86.07(8) ?
    O5 Ca1 O2W 1_545 . 78.00(8) ?
    O1W Ca1 O2W . . 98.71(9) ?
    O5 Ca1 O4 1_545 . 150.41(8) ?
    O1W Ca1 O4 . . 84.21(8) ?
    O2W Ca1 O4 . . 75.96(8) ?
    O5 Ca1 O1 1_545 . 76.38(8) ?
    O1W Ca1 O1 . . 88.67(8) ?
    O2W Ca1 O1 . . 152.75(8) ?
    O4 Ca1 O1 . . 131.10(8) ?
    O5 Ca1 O4 1_545 2_545 71.29(7) ?
    O1W Ca1 O4 . 2_545 155.21(8) ?
    O2W Ca1 O4 . 2_545 86.63(8) ?
    O4 Ca1 O4 . 2_545 120.50(6) ?
    O1 Ca1 O4 . 2_545 76.53(8) ?
    O5 Ca1 O2 1_545 . 128.21(8) ?
    O1W Ca1 O2 . . 88.91(8) ?
    O2W Ca1 O2 . . 153.37(8) ?
    O4 Ca1 O2 . . 79.51(7) ?
    O1 Ca1 O2 . . 51.97(7) ?
    O4 Ca1 O2 2_545 . 97.10(7) ?
    O5 Ca1 O5 1_545 2_545 120.33(6) ?
    O1W Ca1 O5 . 2_545 153.23(8) ?
    O2W Ca1 O5 . 2_545 83.90(8) ?
    O4 Ca1 O5 . 2_545 70.50(7) ?
    O1 Ca1 O5 . 2_545 101.18(8) ?
    O4 Ca1 O5 2_545 2_545 51.11(7) ?
    O2 Ca1 O5 . 2_545 78.24(7) ?
    O5 Ca1 C16 1_545 2_545 96.11(8) ?
    O1W Ca1 C16 . 2_545 175.59(8) ?
    O2W Ca1 C16 . 2_545 85.51(8) ?
    O4 Ca1 C16 . 2_545 95.63(8) ?
    O1 Ca1 C16 . 2_545 88.12(8) ?
    O4 Ca1 C16 2_545 2_545 25.61(7) ?
    O2 Ca1 C16 . 2_545 86.73(8) ?
    O5 Ca1 C16 2_545 2_545 25.52(7) ?
    O5 Ca1 Ca1 1_545 2_545 36.91(5) ?
    O1W Ca1 Ca1 . 2_545 122.70(6) ?
    O2W Ca1 Ca1 . 2_545 78.57(6) ?
    O4 Ca1 Ca1 . 2_545 145.47(6) ?
    O1 Ca1 Ca1 . 2_545 75.42(6) ?
    O4 Ca1 Ca1 2_545 2_545 34.50(5) ?
    O2 Ca1 Ca1 . 2_545 118.48(6) ?
    O5 Ca1 Ca1 2_545 2_545 84.01(5) ?
    C16 Ca1 Ca1 2_545 2_545 59.25(7) ?
    O5 Ca1 Ca1 1_545 2 148.24(6) ?
    O1W Ca1 Ca1 . 2 119.82(6) ?
    O2W Ca1 Ca1 . 2 79.94(6) ?
    O4 Ca1 Ca1 . 2 36.54(5) ?
    O1 Ca1 Ca1 . 2 118.95(6) ?
    O4 Ca1 Ca1 2_545 2 84.92(5) ?
    O2 Ca1 Ca1 . 2 74.18(5) ?
    O5 Ca1 Ca1 2_545 2 34.07(5) ?
    C16 Ca1 Ca1 2_545 2 59.49(7) ?
    Ca1 Ca1 Ca1 2_545 2 115.95(3) ?
    C1 O1 Ca1 . . 93.37(19) ?
    C1 O2 Ca1 . . 90.98(19) ?
    C3 O3 C2 . . 117.1(3) ?
    C16 O4 Ca1 . . 150.93(19) ?
    C16 O4 Ca1 . 2 93.54(17) ?
    Ca1 O4 Ca1 . 2 108.96(8) ?
    C16 O5 Ca1 . 1_565 157.43(19) ?
    C16 O5 Ca1 . 2 92.60(17) ?
    Ca1 O5 Ca1 1_565 2 109.02(8) ?
    C9 O6 C15 . . 116.8(3) ?
    Ca1 O1W H2W . . 112(3) ?
    Ca1 O1W H1W . . 117(3) ?
    H2W O1W H1W . . 103.9(16) ?
    Ca1 O2W H3W . . 114(3) ?
    Ca1 O2W H4W . . 116(3) ?
    H3W O2W H4W . . 103.2(16) ?
    H5W O3W H6W . . 109.8(17) ?
loop_
    _geom_hbond_atom_site_label_D
    _geom_hbond_atom_site_label_H
    _geom_hbond_atom_site_label_A
    _geom_hbond_site_symmetry_A
    _geom_hbond_distance_DH
    _geom_hbond_distance_HA
    _geom_hbond_distance_DA
    _geom_hbond_angle_DHA
    O3W H6W O2 1_545 0.848(10) 2.176(14) 3.013(4) 169(3)
    O2W H4W O2 2_545 0.823(10) 2.079(16) 2.866(3) 160(4)
    O2W H3W O1 2 0.822(10) 2.205(18) 2.986(4) 159(4)
    O1W H1W O3W 3_566 0.823(10) 1.927(11) 2.745(4) 173(4)
    O3W H5W O1 . 0.850(10) 1.986(12) 2.830(4) 172(5)
    O1W H2W Cl4 . 0.818(10) 2.88(2) 3.530(3) 138(3)
    O1W H2W O6 . 0.818(10) 2.20(2) 2.938(3) 150(4)
data_global
_journal_date_recd_electronic     2008-02-18
_journal_date_accepted     2008-04-06
_journal_name_full     'Acta Crystallographica, Section E'
_journal_year     2008
_journal_volume     64
_journal_issue      5
_journal_page_first     m654
_journal_page_last     m654
_journal_paper_category     QM
_journal_coeditor_code     ZL2102
_publ_contact_author_name     'Wen-Dong,Song'
_publ_contact_author_address
;
College of Science,Guang Dong Ocean University,
Zhan jiang 524088
People's Republic of China
;
_publ_contact_author_email     songwd60@126.com
_publ_contact_author_fax     '86 0759 2383636'
_publ_contact_author_phone     '86 0759 2383559'
_publ_section_title
;
Poly[[diaquabis[\m-(2,4-dichlorophenoxy)acetato]calcium(II)] monohydrate]
;
loop_
    _publ_author_name
    _publ_author_footnote
    _publ_author_address
    'Wen-Dong Song' .
;
College of Science, Guang Dong Ocean University,
Zhanjiang 524088
People's Republic of China
;
    'Xiang-Hu Huang' .
;
College of Fisheries, Guang Dong Ocean University,
Zhan Jiang 524088
People's Republic of China
;
    'Jian-Bin Yan' .
;
College of Science, Guang Dong Ocean University,
Zhanjiang 524088
People's Republic of China
;
    'De-Yun Ma' .
;
College of Chemistry, South China University of Technology
Guangzhou 510640
People's Republic of China
;
