# Supplementary material for: Poly[[diaqua­bis[μ-(2,4-dichloro­phen­oxy)acetato]calcium(II)] monohydrate]
Source: Acta Crystallogr Sect E Struct Rep Online. 2008 Apr 10;64(Pt 5):m654. doi: 10.1107/S1600536808009379 (PMC2961213; doi:10.1107/S1600536808009379)
Supplement: Supplementary file 2 [file e-64-0m654-Isup2.hkl]

# 
# h,k,l, Fc-squared, Fo-squared, sigma(Fo-squared) and status flag 
# 
data_I
_shelx_title ' 22 in P21/c' 
_shelx_refln_list_code          4 
_shelx_F_calc_maximum      245.52 
_exptl_crystal_F_000      1032.00 
_reflns_d_resolution_high  0.7696 
 
loop_ 
 _symmetry_equiv_pos_as_xyz 
 'x, y, z' 
 '-x, y+1/2, -z+1/2' 
 '-x, -y, -z' 
 'x, -y-1/2, z-1/2' 
 
_cell_length_a    17.8354 
_cell_length_b     6.8077 
_cell_length_c    18.5276 
_cell_angle_alpha  90.000 
_cell_angle_beta  101.297 
_cell_angle_gamma  90.000 
 
_shelx_F_squared_multiplier     1.000 
 
loop_ 
 _refln_index_h 
 _refln_index_k 
 _refln_index_l 
 _refln_F_squared_calc 
 _refln_F_squared_meas 
 _refln_F_squared_sigma 
 _refln_observed_status 
   1   0   0     6461.02        1.30      3.06 o 
   2   0   0        5.54        6.16      6.95 o 
   3   0   0    18448.04    16834.88    405.98 o 
   4   0   0     2033.02     2067.23     49.52 o 
   5   0   0    22444.76    21974.50    443.81 o 
   6   0   0     3088.62     3587.31     82.00 o 
   7   0   0      299.03      241.02     12.62 o 
   8   0   0     3450.90     3517.98     53.78 o 
   9   0   0     2969.97     3005.28     49.74 o 
  10   0   0     6841.80     6838.43     94.17 o 
  11   0   0      549.23      456.78     31.85 o 
  12   0   0      518.04      493.18     24.04 o 
  13   0   0     1012.79      958.28     30.89 o 
  14   0   0     1207.72     1128.38     34.41 o 
  15   0   0     1864.25     1986.34     67.51 o 
  16   0   0      318.90      320.81     24.29 o 
  17   0   0      242.86      300.42     27.49 o 
  18   0   0      362.33      439.94     29.01 o 
  19   0   0      440.27      465.36     46.01 o 
  20   0   0       22.42      -31.00     35.18 o 
  21   0   0      127.88       96.88     45.91 o 
  22   0   0      172.18      208.85     54.69 o 
   1   1   0     1706.42     1495.71     31.10 o 
   2   1   0       99.46      110.77      5.83 o 
   3   1   0     2783.07     2738.84     37.17 o 
   4   1   0    18443.40    17275.32    172.43 o 
   5   1   0        9.24       15.52      7.11 o 
   6   1   0     2694.58     2667.10     39.09 o 
   7   1   0     1758.46     1607.45     23.77 o 
   8   1   0     8798.67     8221.75     79.26 o 
   9   1   0     3613.87     3535.89     41.56 o 
  10   1   0      610.12      545.81     16.44 o 
  11   1   0     9502.40     9251.71     83.07 o 
  12   1   0     1398.21     1484.81     29.77 o 
  13   1   0      141.34      163.83     14.69 o 
  14   1   0      284.23      227.56     17.18 o 
  15   1   0      478.83      511.61     22.79 o 
  16   1   0       16.36        7.24     13.16 o 
  17   1   0      119.23      129.92     17.94 o 
  18   1   0      430.06      480.63     27.78 o 
  19   1   0        2.15      -21.45     15.69 o 
  20   1   0        4.49       -3.06     15.17 o 
  21   1   0       23.99       16.54     17.96 o 
  22   1   0        2.18       18.75     20.48 o 
   1   2   0    10840.85    10976.62    188.20 o 
   2   2   0     5387.01     5697.13     78.72 o 
   3   2   0    11894.37    12171.66    115.36 o 
   4   2   0       55.94       74.56      7.21 o 
   5   2   0     2225.61     2186.68     33.26 o 
   6   2   0      397.15      422.16     15.35 o 
   7   2   0    14554.46    14946.59    174.68 o 
   8   2   0        3.47        2.12      6.60 o 
   9   2   0      130.54      114.31      9.87 o 
  10   2   0      291.87      288.80     13.99 o 
  11   2   0      187.50      184.28     17.09 o 
  12   2   0     2414.55     2451.22     40.40 o 
  13   2   0      123.49       99.76     13.23 o 
  14   2   0      414.80      419.59     21.37 o 
  15   2   0      310.73      338.06     31.37 o 
  16   2   0      623.03      636.29     28.30 o 
  17   2   0        0.03       -6.91     15.72 o 
  18   2   0      108.25      114.71     19.25 o 
  19   2   0       29.88       19.21     17.80 o 
  20   2   0      117.19      104.47     44.43 o 
  21   2   0        5.27       24.59     20.49 o 
  22   2   0       47.42       51.18     22.79 o 
   1   3   0     2408.68     2331.02     41.35 o 
   2   3   0      721.12      838.22     18.39 o 
   3   3   0        1.65       -0.82      6.99 o 
   4   3   0        0.40       -0.21      8.25 o 
   5   3   0     4363.55     4569.53     59.76 o 
   6   3   0      187.39      165.17     12.13 o 
   7   3   0       39.22       21.79      9.30 o 
   8   3   0      662.62      672.11     32.29 o 
   9   3   0      338.83      363.17     19.72 o 
  10   3   0        5.41        0.71     10.03 o 
  11   3   0        3.40       -0.81     10.77 o 
  12   3   0      917.41      979.91     38.99 o 
  13   3   0      414.44      478.75     37.18 o 
  14   3   0       16.67        3.55     14.06 o 
  15   3   0      406.73      346.52     48.41 o 
  16   3   0       65.19       41.83     18.03 o 
  17   3   0        0.19       30.98     17.38 o 
  18   3   0       22.88        1.83     16.74 o 
  19   3   0        0.19        4.11     18.04 o 
  20   3   0        1.11        1.13     15.09 o 
  21   3   0        1.52       -1.41     21.34 o 
   0   4   0       26.98       28.03     23.87 o 
   1   4   0      398.58      443.30     25.51 o 
   2   4   0      503.24      524.49     18.79 o 
   3   4   0      131.78      161.18     10.69 o 
   4   4   0      512.15      573.56     26.05 o 
   5   4   0     1746.13     1725.84     44.52 o 
   6   4   0      117.90      180.57     22.85 o 
   7   4   0      393.33      443.31     27.30 o 
   8   4   0       31.25       13.57     12.72 o 
   9   4   0      880.92      873.42     60.26 o 
  10   4   0      135.66      135.57     28.00 o 
  11   4   0       63.07        8.66     19.13 o 
  12   4   0       78.70       86.18     26.48 o 
  13   4   0      124.26      131.49     20.43 o 
  14   4   0       75.32       71.61     19.89 o 
  15   4   0       43.39       44.32     27.38 o 
  16   4   0      296.43      245.13     40.68 o 
  17   4   0       12.79       14.00     17.85 o 
  18   4   0        0.94        9.79     18.32 o 
  19   4   0       20.04       40.31     18.75 o 
  20   4   0       74.18       86.58     25.17 o 
   1   5   0      222.11      240.65     18.31 o 
   2   5   0       14.86       29.48     11.87 o 
   3   5   0        0.14      -11.01      9.29 o 
   4   5   0       17.50       29.20     15.39 o 
   5   5   0      151.36      158.75     26.69 o 
   6   5   0      219.55      252.13     28.73 o 
   7   5   0       40.82       49.99     19.53 o 
   8   5   0      432.66      383.38     40.13 o 
   9   5   0      824.46      825.15     56.91 o 
  10   5   0      634.34      637.49     55.84 o 
  11   5   0      271.07      259.60     38.63 o 
  12   5   0      238.00      259.38     40.27 o 
  13   5   0      272.84      212.96     38.82 o 
  14   5   0       74.53      110.42     32.51 o 
  15   5   0       11.53       35.42     28.15 o 
  16   5   0       10.74       92.64     49.80 o 
  17   5   0       99.82       79.92     24.80 o 
  18   5   0       34.16       32.84     22.71 o 
   0   6   0     6134.91     6115.90    161.76 o 
   1   6   0     6717.31     6789.96    120.26 o 
   2   6   0     1889.01     1844.32     55.77 o 
   3   6   0        8.07       -3.57     13.09 o 
   4   6   0       90.12      114.50     20.49 o 
   5   6   0       72.81       65.18     25.25 o 
   6   6   0        4.36        1.60     14.14 o 
   7   6   0       70.83       36.80     16.83 o 
   8   6   0      161.92      185.79     26.04 o 
   9   6   0        3.18       18.88     23.76 o 
  10   6   0       68.14       40.94     25.60 o 
  11   6   0        2.60       -9.51     21.35 o 
  12   6   0       87.60       64.59     88.25 o 
  13   6   0       80.96      146.55     38.71 o 
  14   6   0       13.60       43.58     55.51 o 
  15   6   0        0.86       27.19     30.78 o 
  16   6   0       82.12      128.48     40.61 o 
   1   7   0        2.30      -20.84     17.00 o 
   2   7   0      457.20      383.59     38.49 o 
   3   7   0        9.55       18.58     16.40 o 
   4   7   0      188.31      216.29     27.20 o 
   5   7   0        7.73       18.24     16.53 o 
   6   7   0        6.87      -15.27     18.66 o 
   7   7   0      225.72      228.58     45.54 o 
   8   7   0      680.83      658.93     72.09 o 
   9   7   0      487.72      562.26    100.71 o 
  10   7   0      654.35      597.17     62.53 o 
  11   7   0      840.33      830.39     73.69 o 
  12   7   0      256.05      205.03     88.87 o 
  13   7   0      163.37      152.35     41.77 o 
   0   8   0     1108.08     1141.73    112.91 o 
   1   8   0      328.32      388.52     53.63 o 
   2   8   0       98.66      109.49     52.74 o 
   3   8   0      251.42      264.72     70.13 o 
   4   8   0       43.53       42.55     50.15 o 
   5   8   0        5.01       11.26     50.06 o 
   6   8   0       41.56       79.27     29.58 o 
   7   8   0      196.20      240.40     38.73 o 
   8   8   0       43.86       51.31     32.68 o 
   9   8   0       12.95        8.47     27.96 o 
 -22   1   1       44.71       35.35     21.68 o 
 -21   1   1       11.58        4.41     16.83 o 
 -20   1   1       31.90        7.19     27.76 o 
 -19   1   1      190.30      209.44     22.51 o 
 -18   1   1       35.49       42.34     16.29 o 
 -17   1   1        5.53       10.94     14.13 o 
 -16   1   1        1.95        2.29     11.76 o 
 -15   1   1       23.60       26.36     11.92 o 
 -14   1   1       39.51       65.10     12.79 o 
 -13   1   1      290.37      330.26     17.42 o 
 -12   1   1      125.78      106.93      8.59 o 
 -11   1   1     5711.59     5844.93     57.23 o 
 -10   1   1       53.18       68.39      8.99 o 
  -9   1   1     4022.58     3924.64     51.03 o 
  -8   1   1      181.63      202.73     10.25 o 
  -7   1   1     2080.22     2027.33     27.13 o 
  -6   1   1     3550.48     3554.18     47.26 o 
  -5   1   1      418.92      393.32     15.00 o 
  -4   1   1      126.22      137.57      9.33 o 
  -3   1   1      151.42      155.24     13.50 o 
  -2   1   1     5376.47     5414.34     69.35 o 
  -1   1   1     5067.04     5007.62    126.23 o 
   0   1   1     1362.94     1373.18     28.48 o 
   1   1   1     9378.09     9214.36    112.68 o 
   2   1   1       16.18       27.97      4.87 o 
   3   1   1      802.59      851.30     17.82 o 
   4   1   1     4960.22     4724.08     55.46 o 
   5   1   1      226.64      254.46     12.08 o 
   6   1   1      176.64      217.69     10.86 o 
   7   1   1        5.56       12.93      5.92 o 
   8   1   1     1750.56     1642.65     26.07 o 
   9   1   1       91.63      119.68     12.20 o 
  10   1   1     2318.05     2451.96     34.53 o 
  11   1   1      342.71      331.97     15.25 o 
  12   1   1       24.19       13.10      9.87 o 
  13   1   1      430.99      416.99     19.82 o 
  14   1   1       78.05       84.37     13.95 o 
  15   1   1      846.14      829.50     27.84 o 
  16   1   1        9.32       11.01     12.86 o 
  17   1   1      236.83      232.63     20.69 o 
  18   1   1       29.30       27.31     15.52 o 
  19   1   1       81.91       62.42     21.06 o 
  20   1   1        0.47        0.57     16.49 o 
  21   1   1        0.51      -19.17     17.35 o 
  22   1   1        0.69       -8.90     42.71 o 
 -22   2   1       75.59      120.16     39.67 o 
 -21   2   1       22.36       17.38     49.67 o 
 -20   2   1      118.15      163.43     38.35 o 
 -19   2   1       97.63      110.39     23.07 o 
 -18   2   1      380.61      370.62     25.05 o 
 -17   2   1       55.14       39.93     15.55 o 
 -16   2   1      354.99      364.74     27.38 o 
 -15   2   1     2065.05     2112.45     58.49 o 
 -14   2   1       12.15       -5.71     16.96 o 
 -13   2   1      933.77      861.74     29.87 o 
 -12   2   1        0.22       -5.38      9.19 o 
 -11   2   1      466.73      462.98     17.14 o 
 -10   2   1      568.67      557.39     16.70 o 
  -9   2   1      238.47      270.52     11.61 o 
  -8   2   1     4061.13     4189.25     56.57 o 
  -7   2   1     5444.23     5259.45     74.27 o 
  -6   2   1       53.63       57.19     10.50 o 
  -5   2   1      365.49      372.61     13.57 o 
  -4   2   1      124.46      148.81      8.46 o 
  -3   2   1      689.01      663.41     19.04 o 
  -2   2   1      556.14      555.28     19.80 o 
  -1   2   1     2931.32     2874.01     61.79 o 
   0   2   1    24544.08    23468.36    275.06 o 
   1   2   1      651.52      651.97     17.40 o 
   2   2   1     7843.33     7598.13     89.31 o 
   3   2   1     2824.89     2882.15     37.33 o 
   4   2   1     3448.20     3408.78     41.45 o 
   5   2   1      105.42       88.68      8.06 o 
   6   2   1      575.40      498.01     21.51 o 
   7   2   1     1277.13     1258.53     31.45 o 
   8   2   1      224.32      275.84     13.82 o 
   9   2   1      319.50      340.22     14.49 o 
  10   2   1      285.72      265.25     15.74 o 
  11   2   1      367.82      420.59     17.14 o 
  12   2   1       68.68       55.21     11.70 o 
  13   2   1      665.32      700.41     23.80 o 
  14   2   1       95.96      110.86     16.01 o 
  15   2   1       19.76       15.57     13.05 o 
  16   2   1       82.22       65.34     16.33 o 
  17   2   1      206.46      221.51     21.35 o 
  18   2   1       86.28       61.69     16.05 o 
  19   2   1      509.46      543.87     45.35 o 
  20   2   1       58.86       39.83     30.52 o 
  21   2   1       79.28       68.86     45.32 o 
 -21   3   1       17.10       47.00     19.36 o 
 -20   3   1       60.57       29.49     20.73 o 
 -19   3   1       35.73        1.50     17.82 o 
 -18   3   1      204.56      244.13     50.69 o 
 -17   3   1       43.38       15.56     27.32 o 
 -16   3   1      366.61      409.41     32.36 o 
 -15   3   1      195.19      210.80     36.17 o 
 -14   3   1      167.97      145.12     21.10 o 
 -13   3   1      490.98      555.22     32.50 o 
 -12   3   1      821.10      813.18     32.07 o 
 -11   3   1     1099.33      999.85     33.12 o 
 -10   3   1      668.65      627.96     26.12 o 
  -9   3   1      225.89      219.99     18.99 o 
  -8   3   1     1412.76     1386.09     37.97 o 
  -7   3   1     3602.32     3721.84     71.27 o 
  -6   3   1     5828.61     6445.75     86.67 o 
  -5   3   1     7457.08     7750.07    100.92 o 
  -4   3   1     8011.30     8124.90    106.34 o 
  -3   3   1      695.98      790.65     19.68 o 
  -2   3   1     6785.60     7050.43     89.90 o 
  -1   3   1     2281.82     2401.25     53.50 o 
   0   3   1      112.94      106.33     13.74 o 
   1   3   1    14452.94    15045.71    153.86 o 
   2   3   1      572.90      752.52     20.08 o 
   3   3   1     2042.20     2184.31     41.48 o 
   4   3   1    11965.51    12075.26    129.54 o 
   5   3   1     1302.06     1464.08     28.50 o 
   6   3   1       10.91       17.32      8.11 o 
   7   3   1     1205.89     1196.75     30.41 o 
   8   3   1     1905.26     1876.75     40.60 o 
   9   3   1      340.65      340.46     30.20 o 
  10   3   1       71.53       58.02     19.92 o 
  11   3   1     2071.44     2052.88     48.70 o 
  12   3   1        4.48       15.26     13.00 o 
  13   3   1      249.03      218.59     23.28 o 
  14   3   1     1407.20     1343.98    107.73 o 
  15   3   1      390.64      409.93     31.21 o 
  16   3   1       98.63       67.12     26.22 o 
  17   3   1       44.03       13.79     16.39 o 
  18   3   1      187.52      215.31     27.18 o 
  19   3   1        6.79       33.60     23.06 o 
  20   3   1       11.51       -6.78     22.58 o 
  21   3   1       23.42       36.51     19.83 o 
 -20   4   1       53.64       74.29     24.95 o 
 -19   4   1      306.31      221.44     45.04 o 
 -18   4   1      223.79      210.85     29.54 o 
 -17   4   1       27.62       32.99     18.69 o 
 -16   4   1     1200.25     1315.00    114.00 o 
 -15   4   1      880.18      840.03     47.66 o 
 -14   4   1      592.92      546.56     62.84 o 
 -13   4   1       24.93        5.49     14.55 o 
 -12   4   1      465.95      466.91     45.79 o 
 -11   4   1       37.91       35.85     21.73 o 
 -10   4   1      340.83      338.33     38.81 o 
  -9   4   1      254.89      243.20     26.81 o 
  -8   4   1     1157.50     1178.73     41.50 o 
  -7   4   1     5745.33     5652.31    144.70 o 
  -6   4   1      130.23      130.99     20.99 o 
  -5   4   1      252.73      309.15     34.09 o 
  -4   4   1       52.96      102.86     15.76 o 
  -3   4   1     1313.44     1381.21     34.55 o 
  -2   4   1      440.57      456.58     18.93 o 
  -1   4   1     2144.77     2059.70    101.08 o 
   0   4   1     3882.94     3763.44     79.92 o 
   1   4   1     1488.54     1468.27     33.41 o 
   2   4   1        1.02       -1.19      5.85 o 
   3   4   1     6005.65     6111.34     74.79 o 
   4   4   1       30.42       21.85      9.20 o 
   5   4   1      333.08      327.33     21.28 o 
   6   4   1     1012.14      956.06     30.57 o 
   7   4   1     3374.80     3349.21     66.02 o 
   8   4   1        7.67      -11.05     12.40 o 
   9   4   1      349.47      370.59     27.32 o 
  10   4   1      643.39      519.76     44.19 o 
  11   4   1      201.99      269.07     36.91 o 
  12   4   1     1336.50     1461.75     67.21 o 
  13   4   1      110.52       97.17     19.95 o 
  14   4   1       16.92        3.35     14.84 o 
  15   4   1       31.58       22.71     17.48 o 
  16   4   1       30.86       34.00     21.73 o 
  17   4   1        5.74      -15.69     16.97 o 
  18   4   1      226.68      282.72     33.25 o 
  19   4   1      208.07      232.52     31.68 o 
  20   4   1      169.75      171.72     39.63 o 
 -18   5   1       15.49       33.40     24.54 o 
 -17   5   1        2.99        8.20     19.24 o 
 -16   5   1      172.12      135.13     37.34 o 
 -15   5   1       44.06       24.18     27.15 o 
 -14   5   1       34.60       12.33     23.98 o 
 -13   5   1       64.28       66.03     27.19 o 
 -12   5   1      333.75      273.63     41.09 o 
 -11   5   1     1279.60     1315.17     72.15 o 
 -10   5   1      902.47      912.08     86.28 o 
  -9   5   1      472.15      414.45     44.06 o 
  -8   5   1     1244.23     1203.73     63.67 o 
  -7   5   1      264.14      271.01     29.92 o 
  -6   5   1      296.85      254.43     46.18 o 
  -5   5   1      143.35      139.34     23.01 o 
  -4   5   1      378.09      363.97     31.75 o 
  -3   5   1       21.15       11.54     10.61 o 
  -2   5   1      235.57      178.02     21.04 o 
  -1   5   1     1640.78     1681.32     53.17 o 
   0   5   1       75.79       78.99     15.95 o 
   1   5   1      248.78      223.68     17.71 o 
   2   5   1     1521.46     1482.26     35.20 o 
   3   5   1        8.54        4.63     11.32 o 
   4   5   1     2037.91     2011.46     55.07 o 
   5   5   1       13.47       45.33     14.71 o 
   6   5   1      117.90      131.18     19.47 o 
   7   5   1      868.00      809.09     53.06 o 
   8   5   1      798.02      772.57     44.32 o 
   9   5   1        0.05       -2.91     30.61 o 
  10   5   1      159.14       98.94     28.04 o 
  11   5   1     1353.80     1304.43     92.02 o 
  12   5   1       58.51       46.24     42.64 o 
  13   5   1        6.38        3.89     23.17 o 
  14   5   1      866.08      930.82     73.67 o 
  15   5   1      208.21      247.21     47.09 o 
  16   5   1      102.33       99.88     25.35 o 
  17   5   1        9.84        9.52     20.79 o 
  18   5   1       35.08       25.73     30.33 o 
 -16   6   1       25.39       66.65     46.85 o 
 -15   6   1       11.18       64.35     43.37 o 
 -14   6   1        0.65      -21.04     34.06 o 
 -13   6   1       12.63        0.49     24.56 o 
 -12   6   1       39.85       33.73     25.53 o 
 -11   6   1        5.77       19.69     23.94 o 
 -10   6   1       31.12        5.38     21.96 o 
  -9   6   1      166.01      142.53     34.84 o 
  -8   6   1        0.96       12.93     21.71 o 
  -7   6   1        4.35       12.76     18.77 o 
  -6   6   1      160.47      122.72     26.19 o 
  -5   6   1       86.68       66.94     20.96 o 
  -4   6   1     1793.56     1841.79     67.29 o 
  -3   6   1       47.49       58.43     17.16 o 
  -2   6   1       94.06       84.46     17.96 o 
  -1   6   1     1411.33     1356.78     46.76 o 
   0   6   1     2282.89     2179.25     58.89 o 
   1   6   1       51.67       27.19     14.58 o 
   2   6   1       23.47       10.25     13.75 o 
   3   6   1      464.35      436.56     33.42 o 
   4   6   1        0.16      -10.61     12.90 o 
   5   6   1      641.07      649.85     37.10 o 
   6   6   1       55.41       57.10     21.77 o 
   7   6   1        0.50       -7.14     15.00 o 
   8   6   1      138.10      140.42     28.98 o 
   9   6   1       10.73       51.63     37.92 o 
  10   6   1      282.92      352.60     48.55 o 
  11   6   1       90.23       55.33     28.37 o 
  12   6   1        7.31       13.52     25.61 o 
  13   6   1       10.16       17.90     27.98 o 
  14   6   1       13.09       42.03     29.49 o 
  15   6   1       58.67       51.88     33.30 o 
  16   6   1        0.42       18.30     63.14 o 
 -14   7   1        8.63       57.87     34.70 o 
 -13   7   1        8.89       49.04     33.67 o 
 -12   7   1       26.94       47.24     32.27 o 
 -11   7   1        1.27        3.30     27.01 o 
 -10   7   1       24.24       31.95     28.72 o 
  -9   7   1       21.33       25.97     27.91 o 
  -8   7   1        0.38        7.57     19.32 o 
  -7   7   1       10.78       22.90     18.03 o 
  -6   7   1       17.16        4.15     17.21 o 
  -5   7   1        7.33       40.25     19.91 o 
  -4   7   1       11.50        4.11     15.90 o 
  -3   7   1       75.60       65.59     18.76 o 
  -2   7   1        0.01        8.59     19.17 o 
  -1   7   1       27.11        8.36     19.81 o 
   0   7   1       37.98       27.09     24.72 o 
   1   7   1        1.25      -10.54     21.42 o 
   2   7   1        4.63       15.63     19.36 o 
   3   7   1       35.98       30.33     17.66 o 
   4   7   1      132.93      180.46     29.89 o 
   5   7   1       21.40       42.90     21.68 o 
   6   7   1      119.73       91.83     27.03 o 
   7   7   1      380.22      366.81     62.89 o 
   8   7   1        1.90        8.06     20.82 o 
   9   7   1      594.35      586.47     62.15 o 
  10   7   1       35.66       52.08     29.70 o 
  11   7   1       63.22       36.00     30.83 o 
  12   7   1        9.56        0.38     26.34 o 
  13   7   1      106.37       83.35     42.67 o 
  -9   8   1        0.45        2.16     28.49 o 
  -8   8   1        0.24        0.36     24.79 o 
  -7   8   1       25.41       32.42     26.18 o 
  -6   8   1       67.17       83.80     29.32 o 
  -5   8   1       14.68       22.73     65.80 o 
  -4   8   1        5.26       18.32     24.09 o 
  -3   8   1       74.87       99.86     37.50 o 
  -2   8   1      123.82       84.83     69.89 o 
  -1   8   1        3.64      -13.91     39.96 o 
   0   8   1      258.06      254.41     68.83 o 
   1   8   1      709.15      783.96     98.53 o 
   2   8   1       82.69       47.44     47.44 o 
   3   8   1       60.29       63.23     52.63 o 
   4   8   1       91.83       53.86     48.97 o 
   5   8   1      197.92      173.30     42.29 o 
   6   8   1       31.74       13.93     24.90 o 
   7   8   1        2.91        4.25     23.61 o 
   8   8   1      140.80      250.82     41.92 o 
   9   8   1       13.94       39.65     39.07 o 
 -23   0   2       24.47       67.30     46.08 o 
 -22   0   2      556.66      430.37     61.88 o 
 -21   0   2      340.01      437.74     58.46 o 
 -20   0   2      188.03      136.78     45.14 o 
 -19   0   2      222.01      181.27     44.26 o 
 -18   0   2      951.44      908.25     50.38 o 
 -17   0   2       92.98      101.03     18.27 o 
 -16   0   2        8.27       15.18     13.75 o 
 -15   0   2       85.18      127.78     18.19 o 
 -14   0   2       80.15       73.51     14.53 o 
 -13   0   2      261.90      233.00     36.95 o 
 -12   0   2       77.15       87.09     15.51 o 
 -11   0   2     7313.62     7116.19     98.79 o 
 -10   0   2      698.34      848.89     24.86 o 
  -9   0   2     1736.76     1697.87     33.99 o 
  -8   0   2      229.03      326.94     14.63 o 
  -7   0   2     5472.19     5307.56     71.59 o 
  -6   0   2      212.22      188.64     18.52 o 
  -5   0   2     2693.96     2611.70     61.72 o 
  -4   0   2     4285.66     4302.57    124.82 o 
  -3   0   2     3700.48     2060.53     66.30 o 
   1   0   2     8661.19     8283.43    205.43 o 
   2   0   2     7751.58     7517.01    136.84 o 
   3   0   2       28.83       13.34      8.77 o 
   4   0   2     4957.67     4837.13     99.09 o 
   5   0   2     5072.97     4730.58     79.43 o 
   6   0   2    10843.73    10268.48    127.91 o 
   7   0   2      631.77      724.29     20.61 o 
   8   0   2    17415.69    17679.04    209.60 o 
   9   0   2     1046.36     1202.61     48.29 o 
  10   0   2      346.16      339.04     16.51 o 
  11   0   2       83.34       78.99     12.92 o 
  12   0   2       30.11       40.53     11.17 o 
  13   0   2      330.61      350.72     19.75 o 
  14   0   2        9.42       11.65     11.60 o 
  15   0   2      507.97      470.26     27.55 o 
  16   0   2     1536.01     1474.01     45.57 o 
  17   0   2       29.54       18.99     15.72 o 
  18   0   2      429.07      435.88     45.98 o 
  19   0   2      542.14      612.84     52.89 o 
  20   0   2      134.50      190.25     74.70 o 
  21   0   2      278.66      259.37     45.70 o 
  22   0   2        1.65      -58.25     38.84 o 
 -22   1   2      179.54      203.30     26.15 o 
 -21   1   2       47.91       29.15     17.33 o 
 -20   1   2        2.22       39.58     20.18 o 
 -19   1   2       16.63       -1.40     15.59 o 
 -18   1   2        1.99        6.14     14.22 o 
 -17   1   2       30.12       25.11     15.24 o 
 -16   1   2      179.52      203.16     18.84 o 
 -15   1   2       65.09       63.56     14.10 o 
 -14   1   2      292.90      292.65     17.37 o 
 -13   1   2        7.20        3.71      9.86 o 
 -12   1   2     1748.97     1703.20     25.47 o 
 -11   1   2     6280.12     6394.95     61.04 o 
 -10   1   2     6336.19     6221.05     58.40 o 
  -9   1   2      779.48      757.37     21.20 o 
  -8   1   2      109.90      130.47      8.91 o 
  -7   1   2     3020.28     3071.83     35.53 o 
  -6   1   2     2260.26     2245.17     34.00 o 
  -5   1   2     1603.01     1734.82     31.19 o 
  -4   1   2      712.90      682.73     17.78 o 
  -3   1   2     1314.21     1338.23     29.45 o 
  -2   1   2      134.69      123.11     15.79 o 
   0   1   2     2531.66     2752.61     81.71 o 
   1   1   2       17.61        8.19      4.68 o 
   2   1   2     1780.72     1672.01     25.90 o 
   3   1   2      219.99      265.95     10.38 o 
   4   1   2     3787.05     3811.31     41.56 o 
   5   1   2      811.61      878.88     22.00 o 
   6   1   2       14.54        9.40      5.86 o 
   7   1   2     1224.57     1348.70     22.50 o 
   8   1   2     1098.53     1081.01     20.33 o 
   9   1   2     2604.53     2788.27     33.97 o 
  10   1   2     1188.55     1171.05     21.86 o 
  11   1   2      634.27      683.19     18.35 o 
  12   1   2      342.17      289.89     16.40 o 
  13   1   2       42.80       27.92     14.02 o 
  14   1   2     1086.02     1211.22     39.20 o 
  15   1   2     1853.69     1884.58     37.93 o 
  16   1   2       26.86       24.61     12.26 o 
  17   1   2      228.90      259.63     21.56 o 
  18   1   2      258.93      253.72     22.12 o 
  19   1   2      108.48      105.39     27.67 o 
  20   1   2       11.30       39.22     18.93 o 
  21   1   2       41.12        8.97     18.05 o 
  22   1   2       22.83       58.17     29.04 o 
 -22   2   2        4.89       -0.18     23.41 o 
 -21   2   2       12.50        4.24     21.08 o 
 -20   2   2       33.37       26.54     18.76 o 
 -19   2   2       66.60       98.51     21.60 o 
 -18   2   2      181.32      184.54     19.96 o 
 -17   2   2       86.09       62.09     19.11 o 
 -16   2   2       87.91      111.95     16.78 o 
 -15   2   2      454.62      400.37     22.98 o 
 -14   2   2     1650.16     1615.93     36.50 o 
 -13   2   2      232.84      219.37     17.66 o 
 -12   2   2        8.98       -6.18      9.20 o 
 -11   2   2      238.12      227.63     14.83 o 
 -10   2   2        0.13        2.88      7.40 o 
  -9   2   2      127.91      111.42      8.95 o 
  -8   2   2        4.38       -0.95      7.07 o 
  -7   2   2     1535.95     1615.97     34.26 o 
  -6   2   2       12.79       24.93      7.54 o 
  -5   2   2      582.04      530.27     16.13 o 
  -4   2   2     6193.11     6355.66     87.85 o 
  -3   2   2        7.49       15.93      9.18 o 
  -2   2   2       31.18       41.59     19.57 o 
  -1   2   2     1118.13      990.53     18.75 o 
   0   2   2     1690.32     1724.82     27.59 o 
   1   2   2      705.08      623.26     14.29 o 
   2   2   2       61.24       58.96      5.79 o 
   3   2   2     9585.98     9715.03     95.55 o 
   4   2   2       26.21       30.04      6.78 o 
   5   2   2      313.62      319.21     13.41 o 
   6   2   2       30.82       18.83      8.01 o 
   7   2   2     2126.76     2293.63     36.68 o 
   8   2   2       40.52       50.76      8.49 o 
   9   2   2     3601.37     3675.64     50.76 o 
  10   2   2      248.65      206.00     13.80 o 
  11   2   2        1.58       -7.60      9.11 o 
  12   2   2       98.34      119.83     16.71 o 
  13   2   2      898.62      967.82     27.58 o 
  14   2   2        3.61        0.24     11.92 o 
  15   2   2      156.44      153.53     16.45 o 
  16   2   2       47.83        4.67     14.21 o 
  17   2   2        0.43       21.55     13.75 o 
  18   2   2      248.62      263.57     22.11 o 
  19   2   2        2.53       10.26     18.23 o 
  20   2   2      128.49       90.21     32.98 o 
  21   2   2       19.17       24.01     34.21 o 
 -21   3   2        3.25       19.22     17.82 o 
 -20   3   2       67.32       57.34     29.07 o 
 -19   3   2        1.35       -0.07     17.05 o 
 -18   3   2       35.65       39.92     19.62 o 
 -17   3   2       81.86       50.45     19.29 o 
 -16   3   2       32.06       32.65     17.29 o 
 -15   3   2      368.91      354.02     49.31 o 
 -14   3   2       16.00       30.08     18.94 o 
 -13   3   2        7.05        0.39     13.16 o 
 -12   3   2       71.95       67.55     14.88 o 
 -11   3   2       67.59       76.17     14.40 o 
 -10   3   2      719.84      726.75     27.70 o 
  -9   3   2       50.63       34.12     11.33 o 
  -8   3   2      187.63      183.78     17.27 o 
  -7   3   2       31.13       40.29     10.21 o 
  -6   3   2     1589.57     1623.36     39.80 o 
  -5   3   2     1963.09     2105.59     40.41 o 
  -4   3   2      684.59      739.42     24.15 o 
  -3   3   2        4.38        2.92      7.00 o 
  -2   3   2       43.84       35.48      8.30 o 
  -1   3   2      596.02      655.65     17.69 o 
   0   3   2       11.75        2.99      6.28 o 
   1   3   2     1865.13     1971.41     33.95 o 
   2   3   2      202.16      260.96     13.73 o 
   3   3   2     1282.28     1278.26     24.32 o 
   4   3   2      790.43      893.26     21.57 o 
   5   3   2       23.44       18.14      6.82 o 
   6   3   2      115.87      164.95     12.25 o 
   7   3   2       45.77       42.23     14.95 o 
   8   3   2      213.71      238.45     21.68 o 
   9   3   2        0.05       -7.46      9.66 o 
  10   3   2        0.91       21.29     11.04 o 
  11   3   2      116.44      103.40     22.06 o 
  12   3   2      442.20      457.36     28.93 o 
  13   3   2      734.47      746.88     36.54 o 
  14   3   2        1.56        2.48     12.36 o 
  15   3   2       52.53       39.07     16.41 o 
  16   3   2       43.64       44.30     15.53 o 
  17   3   2        3.16       21.36     15.46 o 
  18   3   2       66.80       87.91     26.26 o 
  19   3   2        8.81       22.10     28.21 o 
  20   3   2       10.20      -12.77     24.61 o 
 -20   4   2       21.81       19.27     20.16 o 
 -19   4   2       37.44       63.90     22.05 o 
 -18   4   2       44.99       32.77     20.42 o 
 -17   4   2        1.16       32.70     18.45 o 
 -16   4   2      168.82      125.35     23.43 o 
 -15   4   2      116.06      133.31     23.20 o 
 -14   4   2       27.06       21.66     17.27 o 
 -13   4   2       19.08       21.61     14.99 o 
 -12   4   2       14.20       24.40     21.38 o 
 -11   4   2        1.75      -18.93     16.43 o 
 -10   4   2        0.01       -0.39     16.35 o 
  -9   4   2      178.23      212.34     33.05 o 
  -8   4   2       14.07       22.19     18.53 o 
  -7   4   2      770.89      729.85    131.53 o 
  -6   4   2      387.50      396.81     30.17 o 
  -5   4   2     1282.11     1328.74     38.63 o 
  -4   4   2      788.11      820.30     32.73 o 
  -3   4   2     2480.04     2478.81     48.17 o 
  -2   4   2       32.25       33.94      9.15 o 
  -1   4   2      804.65      843.25     29.02 o 
   0   4   2      186.13      197.29     16.66 o 
   1   4   2       20.46        9.65      8.01 o 
   2   4   2      158.44      193.80     12.13 o 
   3   4   2     1155.74     1193.18     27.34 o 
   4   4   2      365.54      378.21     20.26 o 
   5   4   2        0.03       16.29      8.42 o 
   6   4   2       26.20       38.86     15.62 o 
   7   4   2      608.26      589.43     25.00 o 
   8   4   2      629.55      663.36     27.41 o 
   9   4   2       87.27       89.18     26.41 o 
  10   4   2       64.80       64.35     18.83 o 
  11   4   2      131.58      159.74     60.82 o 
  12   4   2      122.05      140.15     18.63 o 
  13   4   2       85.19       73.63     19.22 o 
  14   4   2       12.30       19.27     16.64 o 
  15   4   2      153.16      160.20     34.91 o 
  16   4   2      102.51      143.58     39.79 o 
  17   4   2        2.26       -2.30     18.33 o 
  18   4   2        0.19        4.62     18.16 o 
  19   4   2        6.39       33.44     22.17 o 
 -19   5   2        5.01       20.35     21.59 o 
 -18   5   2        3.47       56.79     22.52 o 
 -17   5   2       13.63       38.73     23.56 o 
 -16   5   2        4.25       21.76     25.88 o 
 -15   5   2       23.93       19.75     25.71 o 
 -14   5   2       12.10        3.47     31.20 o 
 -13   5   2       32.41       52.06     27.36 o 
 -12   5   2      624.51      752.08     68.45 o 
 -11   5   2     1104.82      975.45     66.06 o 
 -10   5   2      699.60      602.20     52.77 o 
  -9   5   2      147.92      137.50     48.88 o 
  -8   5   2      674.10      602.78     49.58 o 
  -7   5   2        1.77       -3.77     16.11 o 
  -6   5   2        7.89       19.94     16.76 o 
  -5   5   2     1193.91     1180.56     55.15 o 
  -4   5   2      327.77      375.29     39.13 o 
  -3   5   2      606.48      671.97     29.50 o 
  -2   5   2      249.92      284.50     21.45 o 
  -1   5   2     2764.54     2770.30     60.99 o 
   0   5   2      986.54     1051.35     36.73 o 
   1   5   2     2293.88     2331.37     56.75 o 
   2   5   2      120.28      109.44     13.27 o 
   3   5   2      693.00      718.45     42.16 o 
   4   5   2      222.77      251.11     23.28 o 
   5   5   2       67.80       88.48     17.37 o 
   6   5   2       11.28        8.66     16.74 o 
   7   5   2       58.71       48.91     18.93 o 
   8   5   2      327.61      357.96     34.64 o 
   9   5   2       23.07       66.66     41.52 o 
  10   5   2        4.22        1.14     21.07 o 
  11   5   2      113.07      104.16     30.88 o 
  12   5   2      379.74      389.59     50.88 o 
  13   5   2      402.30      476.31     55.63 o 
  14   5   2        9.89       -8.30     25.25 o 
  15   5   2      320.03      367.02     52.71 o 
  16   5   2      155.10      168.68     28.62 o 
  17   5   2       37.03       64.85     22.77 o 
  18   5   2       55.23       62.89     23.02 o 
 -16   6   2       72.34      122.81     55.98 o 
 -15   6   2       26.99       18.95     29.19 o 
 -14   6   2        0.28        0.05     27.40 o 
 -13   6   2       10.43       15.16     25.67 o 
 -12   6   2      397.26      427.96     66.15 o 
 -11   6   2      130.08      102.01     31.40 o 
 -10   6   2      157.19      142.41     72.04 o 
  -9   6   2      854.86      738.79    152.63 o 
  -8   6   2      276.60      302.15     42.82 o 
  -7   6   2      120.52       65.52     22.59 o 
  -6   6   2       16.47       49.00     21.00 o 
  -5   6   2       56.96       28.11     20.47 o 
  -4   6   2        0.20        0.27     16.19 o 
  -3   6   2     1083.93     1125.93     72.64 o 
  -2   6   2      910.40      863.53     57.73 o 
  -1   6   2      561.75      574.77     48.91 o 
   0   6   2     1010.95     1057.22     41.37 o 
   1   6   2     1366.42     1378.06     46.85 o 
   2   6   2     1155.21     1101.07     42.95 o 
   3   6   2      245.77      244.87     25.43 o 
   4   6   2      766.50      888.00     41.34 o 
   5   6   2       51.95       54.65     21.49 o 
   6   6   2       62.99       40.58     20.24 o 
   7   6   2     1079.33     1172.14     78.48 o 
   8   6   2      365.22      352.78     38.94 o 
   9   6   2        3.70       -6.61     18.18 o 
  10   6   2       40.16       58.07     28.06 o 
  11   6   2       40.39       91.95     32.94 o 
  12   6   2        0.63       12.16     28.53 o 
  13   6   2       56.59      104.68     35.08 o 
  14   6   2       47.05       58.79     32.21 o 
  15   6   2       61.22       66.58     38.93 o 
  16   6   2       15.95       42.04     36.19 o 
 -14   7   2        7.29       46.67     47.97 o 
 -13   7   2       88.28      140.67     58.22 o 
 -12   7   2      395.62      328.72     79.14 o 
 -11   7   2      854.35      784.13     98.89 o 
 -10   7   2      417.37      345.34     50.37 o 
  -9   7   2      343.34      346.11     49.95 o 
  -8   7   2      380.75      342.26     49.61 o 
  -7   7   2      118.42      130.32     29.51 o 
  -6   7   2       18.34       21.02     21.86 o 
  -5   7   2       18.16        7.62     17.08 o 
  -4   7   2       45.72       52.27     19.01 o 
  -3   7   2      133.36      139.85     29.63 o 
  -2   7   2       98.49       80.68     24.18 o 
  -1   7   2      293.62      360.30     38.07 o 
   0   7   2      134.43      162.18     53.86 o 
   1   7   2       49.39       13.02     38.13 o 
   2   7   2      103.65       80.38     43.37 o 
   3   7   2      457.31      493.57     41.39 o 
   4   7   2       16.35        5.41     18.62 o 
   5   7   2        8.72        9.53     39.50 o 
   6   7   2        2.27      -14.87     18.85 o 
   7   7   2        2.59        2.41     20.24 o 
   8   7   2      199.43      242.71     37.88 o 
   9   7   2      114.00      121.48     31.05 o 
  10   7   2        2.76       47.66     29.54 o 
  11   7   2      193.12      247.81     48.45 o 
  12   7   2      298.86      359.06     56.74 o 
  13   7   2       86.56      124.75     46.17 o 
  -9   8   2        3.55        9.99     30.18 o 
  -8   8   2        3.13      -13.93     24.97 o 
  -7   8   2       24.71       43.78     47.00 o 
  -6   8   2        2.19      -16.12     23.24 o 
  -5   8   2       36.19       30.25     26.42 o 
  -4   8   2       24.57        6.69     28.73 o 
  -3   8   2       30.03       28.90     34.33 o 
  -2   8   2        0.07        1.18     36.66 o 
  -1   8   2       10.24        8.84     38.95 o 
   0   8   2      335.01      393.07     76.79 o 
   1   8   2      234.56      223.53     69.24 o 
   2   8   2       24.68       40.43     48.03 o 
   3   8   2      260.59      330.07     77.32 o 
   4   8   2      426.64      545.23     91.58 o 
   5   8   2       69.57       51.12     32.58 o 
   6   8   2       28.32       13.72     31.32 o 
   7   8   2      211.59      193.08     35.47 o 
   8   8   2      134.13      152.44     35.74 o 
   9   8   2        9.68       29.39     32.37 o 
 -22   1   3        6.03       10.77     18.86 o 
 -21   1   3       78.56       68.62     30.86 o 
 -20   1   3      124.63       90.10     18.73 o 
 -19   1   3      186.73      146.12     20.19 o 
 -18   1   3       35.82       45.40     16.34 o 
 -17   1   3       36.16       55.11     15.64 o 
 -16   1   3      679.92      669.49     26.40 o 
 -15   1   3        7.58      -15.60     10.81 o 
 -14   1   3       62.02       47.19     11.53 o 
 -13   1   3      372.95      376.62     14.19 o 
 -12   1   3      126.39      128.86     12.39 o 
 -11   1   3      947.29     1000.47     18.44 o 
 -10   1   3        7.41        6.93      6.22 o 
  -9   1   3      120.39      106.35      8.42 o 
  -8   1   3      645.09      636.28     15.45 o 
  -7   1   3      961.55      983.51     17.67 o 
  -6   1   3       78.27       81.28     10.32 o 
  -5   1   3       96.99       99.57      9.19 o 
  -4   1   3     3086.79     3027.63     48.77 o 
  -3   1   3    60280.54    58930.17   1378.40 o 
   0   1   3       84.80       78.95     10.94 o 
   1   1   3      359.49      377.87     11.11 o 
   2   1   3      118.67      118.78      7.84 o 
   3   1   3     7049.55     6853.56     75.72 o 
   4   1   3     1422.16     1326.94     25.59 o 
   5   1   3       35.53       50.83      7.20 o 
   6   1   3        2.38       -4.34      5.10 o 
   7   1   3      198.91      197.78     10.13 o 
   8   1   3      953.09      904.23     16.87 o 
   9   1   3      545.70      600.09     15.10 o 
  10   1   3     1988.83     2097.42     28.92 o 
  11   1   3      224.93      220.83     12.85 o 
  12   1   3     2643.34     2584.76     41.43 o 
  13   1   3      372.75      387.21     18.80 o 
  14   1   3      153.57      186.97     18.07 o 
  15   1   3      157.50      166.73     16.00 o 
  16   1   3      754.50      784.61     30.95 o 
  17   1   3        4.94      -20.89     13.92 o 
  18   1   3        1.15      -14.48     14.31 o 
  19   1   3       46.37       45.50     17.63 o 
  20   1   3        6.27       27.66     17.80 o 
  21   1   3        3.41       12.57     19.12 o 
 -22   2   3       24.44       44.80     19.74 o 
 -21   2   3       63.90       70.21     22.32 o 
 -20   2   3        0.97        8.33     24.33 o 
 -19   2   3      145.70      110.27     29.75 o 
 -18   2   3      348.43      369.57     31.51 o 
 -17   2   3      942.37      929.24     45.92 o 
 -16   2   3      204.81      211.94     19.35 o 
 -15   2   3      109.59       81.80     18.92 o 
 -14   2   3     1410.25     1448.73     34.33 o 
 -13   2   3        0.20       -1.69      9.04 o 
 -12   2   3      397.41      378.35     16.61 o 
 -11   2   3      361.39      341.03     19.51 o 
 -10   2   3        0.26        2.81      6.89 o 
  -9   2   3        7.82       13.17     12.13 o 
  -8   2   3      165.63      141.65     11.34 o 
  -7   2   3     4630.35     4336.58     65.36 o 
  -6   2   3     1276.83     1308.59     29.50 o 
  -5   2   3     1145.70     1045.49     26.96 o 
  -4   2   3       64.08       44.23     10.69 o 
  -3   2   3       83.29       79.13     14.41 o 
  -2   2   3        7.02       -7.51     23.78 o 
  -1   2   3      757.16      713.75     22.12 o 
   0   2   3      259.00      280.64     11.72 o 
   1   2   3     7081.10     7007.74     76.86 o 
   2   2   3      100.31      103.43      7.49 o 
   3   2   3     4136.88     4243.52     49.15 o 
   4   2   3     6527.97     6420.77     69.81 o 
   5   2   3     1017.50      945.01     20.83 o 
   6   2   3      902.14      777.31     19.89 o 
   7   2   3      117.94      120.05     13.71 o 
   8   2   3     7127.57     6955.27     75.43 o 
   9   2   3      564.26      595.35     16.42 o 
  10   2   3      705.63      748.06     28.53 o 
  11   2   3        0.42       -3.03      8.69 o 
  12   2   3     1104.82     1165.45     27.46 o 
  13   2   3     1780.60     1878.42     35.79 o 
  14   2   3       85.79       80.82     13.98 o 
  15   2   3      472.40      444.39     22.45 o 
  16   2   3        0.18      -15.44     11.38 o 
  17   2   3       10.75       11.05     14.29 o 
  18   2   3       11.39       41.03     15.36 o 
  19   2   3      380.74      429.57     34.25 o 
  20   2   3      130.59      134.54     26.96 o 
  21   2   3      160.43      214.29     30.67 o 
 -21   3   3        4.70       19.05     17.38 o 
 -20   3   3       49.27       55.79     18.63 o 
 -19   3   3        0.31        2.07     16.77 o 
 -18   3   3      131.21      121.88     23.77 o 
 -17   3   3        1.47       12.08     18.86 o 
 -16   3   3      591.97      640.52     38.13 o 
 -15   3   3      472.85      479.12     47.95 o 
 -14   3   3        1.28       10.14     14.12 o 
 -13   3   3     1471.06     1468.55     51.72 o 
 -12   3   3      211.27      200.05     19.29 o 
 -11   3   3       37.53       47.74     13.26 o 
 -10   3   3     3200.49     3226.65     74.29 o 
  -9   3   3        6.25        7.43      9.90 o 
  -8   3   3     2905.61     2905.03     91.69 o 
  -7   3   3     1217.38     1151.12     35.06 o 
  -6   3   3     1637.90     1512.96     38.63 o 
  -5   3   3     1734.68     1777.00     45.37 o 
  -4   3   3    11862.62    12720.55    193.44 o 
  -3   3   3     4487.76     4283.99     67.08 o 
  -2   3   3       92.27       81.77      8.31 o 
  -1   3   3      808.71      845.22     24.88 o 
   0   3   3    12752.66    13206.92    136.48 o 
   1   3   3        6.12        3.95      5.04 o 
   2   3   3      119.09       97.35      8.02 o 
   3   3   3     1884.32     1876.01     29.63 o 
   4   3   3    15700.05    16519.88    159.46 o 
   5   3   3       52.57       29.44      9.19 o 
   6   3   3      317.46      287.95     14.28 o 
   7   3   3     1172.84     1199.18     26.94 o 
   8   3   3     2349.13     2420.60     57.46 o 
   9   3   3     4128.18     3969.58     63.47 o 
  10   3   3       17.48       17.50     10.34 o 
  11   3   3      645.42      655.01     59.24 o 
  12   3   3     2364.56     2261.51     54.74 o 
  13   3   3      225.73      246.19     22.91 o 
  14   3   3      100.70       84.86     17.35 o 
  15   3   3      221.56      223.70     38.01 o 
  16   3   3        8.75        0.45     16.93 o 
  17   3   3       79.26       72.68     21.69 o 
  18   3   3       20.42       52.06     20.68 o 
  19   3   3      109.67      143.95     27.58 o 
  20   3   3        2.72       -6.30     18.28 o 
 -20   4   3        5.53       17.43     22.71 o 
 -19   4   3       96.59       75.80     34.43 o 
 -18   4   3      943.21      892.55     90.24 o 
 -17   4   3      140.60      134.64     30.18 o 
 -16   4   3      207.07      218.08     26.61 o 
 -15   4   3     1090.96     1107.25     89.73 o 
 -14   4   3      343.68      356.07     29.54 o 
 -13   4   3        0.68       -2.33     13.65 o 
 -12   4   3      400.80      470.76     50.71 o 
 -11   4   3      678.43      632.41     51.68 o 
 -10   4   3      137.10      156.11     30.10 o 
  -9   4   3       12.69        4.19     17.47 o 
  -8   4   3     3499.02     3453.63    108.95 o 
  -7   4   3       32.82       30.67     18.96 o 
  -6   4   3      847.90      836.00     49.52 o 
  -5   4   3      379.00      472.25     32.86 o 
  -4   4   3     1707.09     1652.85     65.57 o 
  -3   4   3      614.97      566.78     22.21 o 
  -2   4   3       37.97       56.79      9.92 o 
  -1   4   3      134.03      178.03     17.64 o 
   0   4   3       44.91       38.80      8.28 o 
   1   4   3      963.70      992.94     24.89 o 
   2   4   3      233.61      308.71     14.83 o 
   3   4   3     2018.89     2207.47     48.94 o 
   4   4   3     4301.42     4404.41     70.92 o 
   5   4   3     1375.26     1261.87     31.80 o 
   6   4   3        2.19        2.04      9.15 o 
   7   4   3     1659.03     1658.64     59.14 o 
   8   4   3      711.40      666.07     41.55 o 
   9   4   3      419.10      449.84     44.91 o 
  10   4   3        1.03        6.78     19.48 o 
  11   4   3     1011.82     1069.39     65.01 o 
  12   4   3      198.52      169.35     31.35 o 
  13   4   3      576.06      601.03     37.07 o 
  14   4   3     1078.00     1101.96     58.79 o 
  15   4   3      228.87      260.79     29.36 o 
  16   4   3       12.22       11.84     25.63 o 
  17   4   3        0.11        1.18     18.54 o 
  18   4   3      126.26      186.55     30.19 o 
  19   4   3       67.13       97.92     27.35 o 
 -19   5   3       27.39       18.94     21.26 o 
 -18   5   3        5.44       27.40     28.20 o 
 -17   5   3        1.53        7.08     19.94 o 
 -16   5   3      183.14      120.42     37.15 o 
 -15   5   3      124.27      120.96     36.43 o 
 -14   5   3        4.11       -0.07     23.74 o 
 -13   5   3       20.54       18.71     22.32 o 
 -12   5   3       61.67       33.25     50.83 o 
 -11   5   3      291.07      242.04     55.07 o 
 -10   5   3      455.04      410.47     46.88 o 
  -9   5   3        2.90       -2.38     18.66 o 
  -8   5   3       10.78       14.32     19.91 o 
  -7   5   3     2953.13     2899.61    135.48 o 
  -6   5   3       28.53       24.50     18.26 o 
  -5   5   3      107.74       95.54     20.40 o 
  -4   5   3     1976.72     2118.38    124.90 o 
  -3   5   3     1837.03     1896.98     50.50 o 
  -2   5   3       42.27       28.99     12.32 o 
  -1   5   3      174.56      217.43     20.42 o 
   0   5   3     1211.59     1210.66     39.46 o 
   1   5   3      180.90      221.96     20.87 o 
   2   5   3       63.52       75.78     15.11 o 
   3   5   3     2853.71     2807.74     76.90 o 
   4   5   3      510.14      547.32     61.62 o 
   5   5   3        6.58       -1.46     11.68 o 
   6   5   3       17.10        6.45     16.34 o 
   7   5   3      394.03      502.03     39.93 o 
   8   5   3      284.30      319.48     34.60 o 
   9   5   3      151.05      177.60     43.46 o 
  10   5   3       34.45       48.51     27.62 o 
  11   5   3      336.40      326.98     45.93 o 
  12   5   3      184.23      206.00     40.61 o 
  13   5   3       27.33       48.39     54.01 o 
  14   5   3      227.89      276.47     47.09 o 
  15   5   3      283.76      320.47     58.55 o 
  16   5   3       98.50       88.88     23.79 o 
  17   5   3       33.09      119.66     27.34 o 
 -17   6   3        0.53       18.31     31.84 o 
 -16   6   3       38.23       31.53     31.98 o 
 -15   6   3      101.90      153.38     41.35 o 
 -14   6   3       57.93      127.87     41.40 o 
 -13   6   3      131.51       94.78     33.64 o 
 -12   6   3       15.49       36.48     30.26 o 
 -11   6   3      730.60      620.83     97.32 o 
 -10   6   3        8.43       -2.97     27.43 o 
  -9   6   3       28.26       -5.48     22.86 o 
  -8   6   3      278.19      315.85     66.92 o 
  -7   6   3      100.00       52.65     25.04 o 
  -6   6   3      134.94      105.19     24.66 o 
  -5   6   3       99.35      121.60     28.59 o 
  -4   6   3      159.66      179.70     38.97 o 
  -3   6   3      670.06      782.25     66.92 o 
  -2   6   3        2.93      -17.89     19.50 o 
  -1   6   3     2115.83     2088.30     66.34 o 
   0   6   3      276.38      327.62     31.23 o 
   1   6   3      744.62      768.47     36.85 o 
   2   6   3       58.86       22.01     31.09 o 
   3   6   3       27.36       54.36     19.75 o 
   4   6   3     1034.26     1070.63     52.03 o 
   5   6   3      138.43      182.66     29.08 o 
   6   6   3       15.30       11.95     22.53 o 
   7   6   3      276.42      258.16     36.62 o 
   8   6   3      170.16      131.17     29.90 o 
   9   6   3       88.50      115.41     28.16 o 
  10   6   3        0.03        5.17     23.74 o 
  11   6   3       62.61      108.40     32.79 o 
  12   6   3       52.59       31.51     39.87 o 
  13   6   3       38.52       17.02     37.01 o 
  14   6   3        1.12       12.71     29.81 o 
  15   6   3        9.69       -6.04     29.32 o 
 -14   7   3        0.41       47.33     32.44 o 
 -13   7   3        5.41       33.26     31.00 o 
 -12   7   3       85.84       52.61     32.02 o 
 -11   7   3       10.28       70.73     31.54 o 
 -10   7   3        6.99       14.24     26.06 o 
  -9   7   3      216.01      232.48     55.48 o 
  -8   7   3      114.69      100.55     34.31 o 
  -7   7   3       50.83       72.65     30.97 o 
  -6   7   3      113.17       65.58     25.15 o 
  -5   7   3      417.50      414.92     41.74 o 
  -4   7   3       68.88       53.81     23.96 o 
  -3   7   3      245.63      234.94     42.02 o 
  -2   7   3      141.95      132.54     50.27 o 
  -1   7   3      185.74      140.73     52.74 o 
   0   7   3      281.34      235.49     60.52 o 
   1   7   3       78.47       91.05     47.44 o 
   2   7   3       93.81       65.04     39.45 o 
   3   7   3        8.84       14.71     25.05 o 
   4   7   3       23.92       33.31     21.54 o 
   5   7   3       92.66       76.09     25.39 o 
   6   7   3       23.92       28.99     22.67 o 
   7   7   3       42.51       69.87     27.08 o 
   8   7   3        2.43        8.02     22.17 o 
   9   7   3       10.14       15.94     24.71 o 
  10   7   3        2.78       10.76     27.26 o 
  11   7   3       26.36       21.09     29.72 o 
  12   7   3       16.10        4.09     30.93 o 
  13   7   3        3.43       21.94     32.54 o 
  -9   8   3       39.25       27.30     24.32 o 
  -8   8   3        0.71       35.68     24.37 o 
  -7   8   3       12.51       23.37     22.84 o 
  -6   8   3      124.55      157.76     42.73 o 
  -5   8   3        0.72        1.28     27.43 o 
  -4   8   3      116.46       82.66     36.06 o 
  -3   8   3        0.47        3.40     27.59 o 
  -2   8   3       25.39       22.27     29.51 o 
  -1   8   3       62.27       33.41     44.02 o 
   0   8   3       99.91       72.25     52.74 o 
   1   8   3        0.58      -20.92     41.43 o 
   2   8   3      148.99      153.75     64.29 o 
   3   8   3      312.50      399.20     82.68 o 
   4   8   3       30.28       42.14     48.50 o 
   5   8   3        2.07        1.82     31.56 o 
   6   8   3      194.38      202.69     45.59 o 
   7   8   3      126.85       70.08     37.48 o 
   8   8   3        0.52       18.17     27.00 o 
 -23   0   4       37.83       36.48     43.14 o 
 -22   0   4      210.24      144.91     45.26 o 
 -21   0   4       61.80       93.23     42.31 o 
 -20   0   4       69.87      108.26     39.19 o 
 -19   0   4       78.77      110.41     21.92 o 
 -18   0   4       32.30       21.02     17.02 o 
 -17   0   4       12.82       23.67     16.29 o 
 -16   0   4      101.90      134.31     18.71 o 
 -15   0   4     1045.07     1203.58     39.39 o 
 -14   0   4      574.57      602.46     27.84 o 
 -13   0   4       36.51       39.56     12.05 o 
 -12   0   4     5103.93     4905.54     96.64 o 
 -11   0   4     1169.30     1199.37     30.56 o 
 -10   0   4     1705.71     1719.58     35.96 o 
  -9   0   4       62.43       58.81     12.58 o 
  -8   0   4    14471.24    14023.83    169.05 o 
  -7   0   4     2995.30     2824.62     44.90 o 
  -6   0   4     1343.09     1538.34     28.94 o 
  -5   0   4    32865.71    32251.00    776.54 o 
  -4   0   4    36658.36    35691.76    850.73 o 
   0   0   4     3089.29     1691.92     61.58 o 
   1   0   4    14101.58    14391.82    409.98 o 
   2   0   4        0.39        0.73      6.07 o 
   3   0   4    16881.07    17443.02    306.88 o 
   4   0   4    53144.47    51630.37    686.30 o 
   5   0   4    27585.29    26688.38    271.04 o 
   6   0   4     6717.27     6871.20     81.45 o 
   7   0   4    12650.72    12090.17    152.74 o 
   8   0   4     2739.73     2272.65     66.40 o 
   9   0   4     6493.16     6148.93    114.51 o 
  10   0   4       11.13       -5.48     10.53 o 
  11   0   4      220.51      218.97     23.49 o 
  12   0   4      381.27      463.35     22.05 o 
  13   0   4      976.52     1049.87     31.85 o 
  14   0   4      755.86      802.73     35.01 o 
  15   0   4      449.07      383.81     26.15 o 
  16   0   4       15.63       26.68     16.47 o 
  17   0   4      236.80      201.21     64.85 o 
  18   0   4      295.62      309.88     43.77 o 
  19   0   4       44.50      103.21     48.29 o 
  20   0   4       25.40        1.21     33.84 o 
  21   0   4        4.01       29.18     73.02 o 
 -23   1   4      104.71       83.56     52.30 o 
 -22   1   4      128.52      112.86     22.76 o 
 -21   1   4      184.06      150.94     26.62 o 
 -20   1   4       62.60       43.71     25.10 o 
 -19   1   4      224.26      250.69     23.05 o 
 -18   1   4      194.99      201.78     20.63 o 
 -17   1   4       34.20       37.70     15.12 o 
 -16   1   4      408.42      471.13     24.02 o 
 -15   1   4       46.08       40.20     13.14 o 
 -14   1   4       44.77       38.08     12.47 o 
 -13   1   4       37.61       46.45     10.44 o 
 -12   1   4     1130.92     1175.03     25.99 o 
 -11   1   4      929.35      967.32     18.14 o 
 -10   1   4      627.66      652.02     14.52 o 
  -9   1   4     1497.33     1553.62     21.32 o 
  -8   1   4     2506.05     2532.81     29.90 o 
  -7   1   4    13207.38    12917.18    114.57 o 
  -6   1   4     1708.11     1563.29     29.14 o 
  -5   1   4     1068.12     1048.93     31.59 o 
  -4   1   4    58600.88    56777.55    929.07 o 
  -3   1   4    44689.38    44424.78   1019.04 o 
   0   1   4       42.40       41.20      8.12 o 
   1   1   4     2489.35     2714.93     39.14 o 
   2   1   4      254.73      237.30     10.80 o 
   3   1   4    20466.92    18901.44    174.75 o 
   4   1   4     2862.02     2726.52     30.43 o 
   5   1   4      424.81      454.06     13.34 o 
   6   1   4    10742.39    10923.28     94.86 o 
   7   1   4     1798.35     1705.43     24.73 o 
   8   1   4     3176.21     3174.22     37.74 o 
   9   1   4      775.75      773.87     17.20 o 
  10   1   4      373.51      347.79     15.44 o 
  11   1   4      539.94      542.54     18.86 o 
  12   1   4     1203.71     1192.14     28.51 o 
  13   1   4      300.49      271.77     17.03 o 
  14   1   4      961.44      961.45     41.65 o 
  15   1   4      837.50      864.59     29.16 o 
  16   1   4      686.98      740.59     29.27 o 
  17   1   4      123.81      145.78     19.60 o 
  18   1   4      344.65      304.91     24.44 o 
  19   1   4       80.86       89.52     19.04 o 
  20   1   4        4.20       23.09     18.55 o 
  21   1   4       21.98       18.00     27.31 o 
 -22   2   4        5.23        7.22     18.20 o 
 -21   2   4        0.19       -4.22     15.65 o 
 -20   2   4        3.64        8.34     16.01 o 
 -19   2   4      129.39      148.22     25.85 o 
 -18   2   4      126.03      112.06     24.98 o 
 -17   2   4        7.44        3.18     12.56 o 
 -16   2   4       46.88       49.72     12.93 o 
 -15   2   4      756.28      809.51     27.67 o 
 -14   2   4       70.07       70.55     12.34 o 
 -13   2   4      531.06      530.46     20.07 o 
 -12   2   4      503.35      527.93     19.05 o 
 -11   2   4      430.32      375.49     15.64 o 
 -10   2   4        2.45       -2.74      7.29 o 
  -9   2   4     1919.78     2011.81     36.77 o 
  -8   2   4     4155.29     4195.94     62.69 o 
  -7   2   4      454.46      431.37     22.04 o 
  -6   2   4        1.18        5.28     10.60 o 
  -5   2   4       80.62       76.49     17.56 o 
  -4   2   4       27.55       20.71     17.77 o 
  -3   2   4       59.47       38.74     13.81 o 
  -2   2   4      525.11      507.22     43.43 o 
  -1   2   4      434.29      407.83     18.50 o 
   0   2   4     1153.50     1344.14     26.15 o 
   1   2   4     1691.51     1554.02     26.75 o 
   2   2   4     2795.20     2657.49     35.83 o 
   3   2   4      879.19      884.56     18.96 o 
   4   2   4    11789.08    12020.60    119.49 o 
   5   2   4     1823.83     1657.67     32.08 o 
   6   2   4      179.98      175.18     10.40 o 
   7   2   4     2238.26     2043.05     30.86 o 
   8   2   4     1009.69      948.29     21.53 o 
   9   2   4        0.25      -11.53      7.69 o 
  10   2   4        0.44      -11.60      7.73 o 
  11   2   4     2722.53     2813.49     59.20 o 
  12   2   4        0.33       -2.93     10.79 o 
  13   2   4       82.63       81.53     14.58 o 
  14   2   4      833.68      838.23     29.16 o 
  15   2   4      682.14      752.16     29.14 o 
  16   2   4      348.91      356.86     23.09 o 
  17   2   4        1.50       -4.97     13.26 o 
  18   2   4        9.07        7.71     14.92 o 
  19   2   4        1.79       29.56     30.96 o 
  20   2   4      132.83      161.17     28.30 o 
  21   2   4        0.53       -9.02     22.54 o 
 -21   3   4        4.42       20.94     17.83 o 
 -20   3   4        1.17       17.38     16.97 o 
 -19   3   4        3.53       -6.56     23.99 o 
 -18   3   4       22.29       30.83     18.94 o 
 -17   3   4      104.68       69.96     19.93 o 
 -16   3   4      234.60      263.10     28.19 o 
 -15   3   4      244.10      263.67     27.15 o 
 -14   3   4       64.10       59.44     17.44 o 
 -13   3   4       30.71       37.48     15.66 o 
 -12   3   4       53.58       34.97     13.79 o 
 -11   3   4        1.04      -10.32     11.77 o 
 -10   3   4       74.93       73.88     14.88 o 
  -9   3   4        1.42        2.57     14.13 o 
  -8   3   4       16.43       21.74     16.54 o 
  -7   3   4      158.93      116.71     19.37 o 
  -6   3   4      129.20      170.96     22.05 o 
  -5   3   4       13.49       20.47     16.12 o 
  -4   3   4     2342.05     2328.46     66.35 o 
  -3   3   4       25.48       18.53     10.76 o 
  -2   3   4      560.02      596.56     17.39 o 
  -1   3   4      226.96      244.44     12.94 o 
   0   3   4    13221.43    13445.40    139.56 o 
   1   3   4     3943.05     4033.89     52.39 o 
   2   3   4       22.71       27.90      7.86 o 
   3   3   4     2998.91     3119.46     42.07 o 
   4   3   4      350.26      332.56     15.61 o 
   5   3   4      849.96      829.74     21.49 o 
   6   3   4      153.82      158.49     12.97 o 
   7   3   4       69.00       79.78     13.70 o 
   8   3   4     1547.64     1572.88     35.39 o 
   9   3   4      320.57      354.11     19.28 o 
  10   3   4      735.07      773.00     31.13 o 
  11   3   4     1000.84      990.13     40.79 o 
  12   3   4       15.29        4.16     19.19 o 
  13   3   4        4.66       -7.34     13.83 o 
  14   3   4       10.48       21.56     16.59 o 
  15   3   4       86.61       91.37     21.95 o 
  16   3   4       57.93       44.57     19.47 o 
  17   3   4        0.13       -9.34     15.93 o 
  18   3   4       14.20       16.19     19.46 o 
  19   3   4       71.34       61.14     22.70 o 
  20   3   4       47.11       38.18     20.69 o 
 -20   4   4        7.12       -0.78     22.85 o 
 -19   4   4       53.84       61.33     27.26 o 
 -18   4   4       44.78       42.66     30.32 o 
 -17   4   4       92.10      117.54     24.19 o 
 -16   4   4       17.90       40.38     17.98 o 
 -15   4   4       35.30       33.32     17.41 o 
 -14   4   4       93.23       89.77     20.15 o 
 -13   4   4      132.55      121.35     31.55 o 
 -12   4   4      118.32      103.70     31.76 o 
 -11   4   4       26.17       26.79     56.78 o 
 -10   4   4       15.37       21.04     20.33 o 
  -9   4   4       31.06       15.05     19.56 o 
  -8   4   4      124.66       77.78     31.32 o 
  -7   4   4      397.48      349.08     42.52 o 
  -6   4   4       82.82       42.08     26.70 o 
  -5   4   4       12.04       -0.13     13.55 o 
  -4   4   4      164.53      186.24     14.52 o 
  -3   4   4      824.28      863.23     31.41 o 
  -2   4   4       21.97       45.56     11.50 o 
  -1   4   4       90.87       71.84      8.36 o 
   0   4   4       53.59       60.08     10.11 o 
   1   4   4        0.03       -9.32      6.21 o 
   2   4   4       67.76       71.65     10.79 o 
   3   4   4       71.60       65.47     11.94 o 
   4   4   4       87.11       88.20     11.63 o 
   5   4   4     1228.48     1160.02     31.21 o 
   6   4   4      224.60      252.15     20.41 o 
   7   4   4        0.61       -0.03     12.50 o 
   8   4   4      112.16      102.74     23.20 o 
   9   4   4       53.96       60.14     25.43 o 
  10   4   4     1227.56     1210.57     67.53 o 
  11   4   4       51.97       47.82     17.32 o 
  12   4   4       39.88       58.24     17.88 o 
  13   4   4      436.90      468.39     44.96 o 
  14   4   4       70.81       76.50     20.31 o 
  15   4   4        1.30       14.15     16.79 o 
  16   4   4        0.78        4.63     17.14 o 
  17   4   4       15.76       19.11     20.26 o 
  18   4   4       33.34       58.77     25.26 o 
  19   4   4        1.43       15.90     21.60 o 
 -19   5   4      182.30      221.15     47.50 o 
 -18   5   4        1.93       30.80     21.22 o 
 -17   5   4       20.37       23.81     21.57 o 
 -16   5   4       50.44       13.56     27.14 o 
 -15   5   4       13.00       17.87     36.18 o 
 -14   5   4       22.67       10.51     24.49 o 
 -13   5   4        0.42        0.89     25.99 o 
 -12   5   4        0.01       -3.58     21.00 o 
 -11   5   4       28.23       45.49     25.57 o 
 -10   5   4      136.38      141.92     34.12 o 
  -9   5   4      223.36      199.21     78.88 o 
  -8   5   4      411.27      435.47     57.93 o 
  -7   5   4      113.60      113.12     28.00 o 
  -6   5   4      684.00      663.89     52.22 o 
  -5   5   4      676.63      650.92     48.86 o 
  -4   5   4     1587.16     1834.03     75.56 o 
  -3   5   4     1331.50     1303.26     97.68 o 
  -2   5   4      865.96      859.63     51.67 o 
  -1   5   4      488.07      475.93     55.67 o 
   0   5   4       97.51       49.45     31.12 o 
   1   5   4      209.26      219.20     20.55 o 
   2   5   4       35.75       38.12     16.27 o 
   3   5   4       59.22       55.68     18.08 o 
   4   5   4      855.33      930.27     45.25 o 
   5   5   4      224.69      249.03     29.68 o 
   6   5   4      673.31      732.03     44.71 o 
   7   5   4       48.18       63.70     21.80 o 
   8   5   4      169.40      219.31     31.64 o 
   9   5   4     1124.18     1151.22    102.33 o 
  10   5   4        0.17      -25.66     27.76 o 
  11   5   4       37.48       45.95     28.40 o 
  12   5   4       23.51        4.64     27.93 o 
  13   5   4      343.70      323.17     49.78 o 
  14   5   4       50.27       61.31     38.72 o 
  15   5   4       56.31       73.96     31.36 o 
  16   5   4      114.77      109.57     25.70 o 
  17   5   4      205.60      252.73     34.23 o 
 -17   6   4       25.72       40.94     33.87 o 
 -16   6   4       82.85      134.66     62.67 o 
 -15   6   4      137.56      166.71     40.75 o 
 -14   6   4      117.08       84.47     57.02 o 
 -13   6   4       91.46       70.29     32.08 o 
 -12   6   4      462.93      485.46     56.01 o 
 -11   6   4      426.89      420.08     52.10 o 
 -10   6   4       39.86       63.48     28.34 o 
  -9   6   4      158.71      156.17     36.76 o 
  -8   6   4      893.16      925.16    171.31 o 
  -7   6   4      820.00      774.58     62.81 o 
  -6   6   4      325.48      365.84     47.20 o 
  -5   6   4        0.11        3.64     17.19 o 
  -4   6   4      376.84      394.80     43.42 o 
  -3   6   4       16.15       12.25     30.47 o 
  -2   6   4       31.37        9.12     21.94 o 
  -1   6   4      663.65      623.91     49.04 o 
   0   6   4       61.88       70.06     25.81 o 
   1   6   4      813.95      792.70     92.70 o 
   2   6   4      772.28      790.63     45.07 o 
   3   6   4     1420.37     1464.46     59.08 o 
   4   6   4     1652.47     1707.96    123.24 o 
   5   6   4     2668.97     2758.06     85.24 o 
   6   6   4     1580.16     1726.05     69.72 o 
   7   6   4      518.74      579.25     46.09 o 
   8   6   4       70.09       85.58     26.60 o 
   9   6   4       19.56       48.55     23.81 o 
  10   6   4        0.61       14.07     26.00 o 
  11   6   4       13.94       61.66     30.47 o 
  12   6   4        1.10       14.91     58.93 o 
  13   6   4        6.05        8.23     30.29 o 
  14   6   4      142.67      200.67     46.14 o 
  15   6   4       66.76       74.96     50.65 o 
 -14   7   4        3.11        5.79     30.56 o 
 -13   7   4        1.01        4.64     29.90 o 
 -12   7   4       15.84        7.62     26.79 o 
 -11   7   4       49.68       44.99     32.45 o 
 -10   7   4       89.42       71.18     33.33 o 
  -9   7   4       16.65       -1.13     23.67 o 
  -8   7   4      133.49       97.45     35.73 o 
  -7   7   4     1031.12     1081.97     77.90 o 
  -6   7   4      167.68      135.05     62.00 o 
  -5   7   4      401.48      395.67     95.20 o 
  -4   7   4      987.72     1086.49     76.69 o 
  -3   7   4     1058.26      895.17     95.35 o 
  -2   7   4      274.84      202.37     59.23 o 
  -1   7   4       10.23      -28.76     33.89 o 
   0   7   4       16.41        7.48     35.54 o 
   1   7   4        3.42        5.59     22.62 o 
   2   7   4        7.81        5.77     34.21 o 
   3   7   4      613.65      602.61     56.99 o 
   4   7   4      379.90      316.79     47.79 o 
   5   7   4      265.60      339.03     39.19 o 
   6   7   4      208.34      219.79     46.14 o 
   7   7   4      274.24      335.15     59.98 o 
   8   7   4        1.53       23.39     35.85 o 
   9   7   4       14.57       64.48     27.97 o 
  10   7   4       57.88       37.43     31.65 o 
  11   7   4        9.28       65.00     37.24 o 
  12   7   4      138.80      224.96     69.95 o 
  -9   8   4       78.63      155.85     45.14 o 
  -8   8   4      362.46      301.57     54.42 o 
  -7   8   4      122.41       77.84     34.64 o 
  -6   8   4       29.30       48.83     54.54 o 
  -5   8   4      106.73       56.70     33.63 o 
  -4   8   4       60.71       44.62     32.54 o 
  -3   8   4      131.11      158.09     42.92 o 
  -2   8   4        0.12       -8.62     27.42 o 
  -1   8   4       70.62       33.53     46.08 o 
   0   8   4       34.68       14.79     47.09 o 
   1   8   4      165.51      284.70     75.90 o 
   2   8   4       34.31       26.40     49.15 o 
   3   8   4       76.75      117.63     61.82 o 
   4   8   4      623.65      561.20     62.27 o 
   5   8   4      247.23      277.33     51.69 o 
   6   8   4       36.56       26.03     31.19 o 
   7   8   4      170.89      208.04     48.74 o 
   8   8   4      185.84      206.48     48.40 o 
 -23   1   5       12.10       24.40     62.58 o 
 -22   1   5       10.37        3.05     24.67 o 
 -21   1   5       49.48       54.24     19.90 o 
 -20   1   5       10.13        9.78     17.00 o 
 -19   1   5      222.93      196.08     46.20 o 
 -18   1   5      119.31      129.49     18.48 o 
 -17   1   5       12.80      -10.50     13.12 o 
 -16   1   5      226.69      240.93     28.26 o 
 -15   1   5       32.65       13.29     12.19 o 
 -14   1   5      536.25      478.65     24.73 o 
 -13   1   5        0.51       -8.41      7.09 o 
 -12   1   5       26.27       19.70      7.08 o 
 -11   1   5      729.72      736.82     16.24 o 
 -10   1   5      615.87      604.28     14.57 o 
  -9   1   5       55.75       66.13      6.58 o 
  -8   1   5       43.78       37.17      5.47 o 
  -7   1   5     5303.60     5239.11     66.58 o 
  -6   1   5     3937.43     4080.39     53.61 o 
  -5   1   5     1319.14     1248.82     35.27 o 
  -4   1   5      612.21      708.77     45.20 o 
  -3   1   5     5953.84     6141.93    175.03 o 
  -2   1   5       36.85       44.67     18.39 o 
  -1   1   5      119.92      122.34     16.65 o 
   0   1   5     6404.72     6556.43    104.04 o 
   1   1   5      528.45      486.47     18.84 o 
   2   1   5     1671.81     1596.92     27.79 o 
   3   1   5    10158.85     9868.67     90.59 o 
   4   1   5      351.03      338.02      9.80 o 
   5   1   5     9778.80     9996.58     87.13 o 
   6   1   5     1149.43     1262.62     21.38 o 
   7   1   5     2710.04     2582.29     37.69 o 
   8   1   5        7.62       26.70      7.58 o 
   9   1   5       15.34       20.21      7.87 o 
  10   1   5      185.10      191.71     16.01 o 
  11   1   5       26.31       43.58     13.10 o 
  12   1   5      685.19      664.00     25.17 o 
  13   1   5      652.99      632.76     23.48 o 
  14   1   5      291.79      289.34     18.47 o 
  15   1   5      115.46      122.41     16.29 o 
  16   1   5      682.70      713.05     30.39 o 
  17   1   5      143.24      127.47     21.15 o 
  18   1   5      309.72      306.87     28.69 o 
  19   1   5       78.59       63.69     18.58 o 
  20   1   5      158.55      145.57     23.49 o 
  21   1   5       38.84       61.63     30.70 o 
 -22   2   5        0.13        1.25     20.39 o 
 -21   2   5        0.11       -5.23     15.73 o 
 -20   2   5        9.88       27.74     22.97 o 
 -19   2   5       32.37       41.65     18.54 o 
 -18   2   5        7.86       27.56     15.23 o 
 -17   2   5       43.53       40.84     14.03 o 
 -16   2   5      128.53      142.07     15.86 o 
 -15   2   5     1471.12     1556.83     38.78 o 
 -14   2   5      973.23      946.07     28.73 o 
 -13   2   5      180.18      191.48     14.47 o 
 -12   2   5      191.14      183.34     13.42 o 
 -11   2   5      300.43      322.17     15.70 o 
 -10   2   5     1088.49     1118.84     32.23 o 
  -9   2   5      362.24      427.22     25.91 o 
  -8   2   5     2210.53     2275.31     49.02 o 
  -7   2   5       10.74        1.09     13.02 o 
  -6   2   5     3225.87     3281.28     85.32 o 
  -5   2   5      585.73      498.65     24.13 o 
  -4   2   5      821.33      872.95     57.81 o 
  -3   2   5     1854.68     2009.67     89.81 o 
  -2   2   5     4464.75     4583.28    101.80 o 
  -1   2   5     3009.43     2795.26     74.39 o 
   0   2   5      580.99      505.73     18.76 o 
   1   2   5      638.04      691.83     19.81 o 
   2   2   5     2145.13     2388.57     37.10 o 
   3   2   5      476.83      536.15     17.83 o 
   4   2   5     1826.26     1771.12     33.09 o 
   5   2   5      859.32      802.10     25.48 o 
   6   2   5        2.87       -0.20      5.07 o 
   7   2   5     3685.88     3551.18     45.77 o 
   8   2   5       43.87       39.62      9.05 o 
   9   2   5        0.30       -3.24      8.12 o 
  10   2   5      233.98      236.67     18.29 o 
  11   2   5     2679.27     2695.66     40.08 o 
  12   2   5      896.29      904.94     24.48 o 
  13   2   5      157.13      164.64     16.90 o 
  14   2   5     1020.11     1093.20     32.94 o 
  15   2   5       88.69       65.57     20.03 o 
  16   2   5       97.40       78.90     19.27 o 
  17   2   5       30.99       46.67     16.88 o 
  18   2   5       54.03       67.61     23.17 o 
  19   2   5       26.44       64.77     23.52 o 
  20   2   5       11.24       26.57     22.99 o 
 -21   3   5       34.03       23.90     18.47 o 
 -20   3   5        0.12       -0.57     16.56 o 
 -19   3   5      405.25      380.69     30.71 o 
 -18   3   5      253.16      239.52     28.30 o 
 -17   3   5       57.59       77.07     20.15 o 
 -16   3   5        7.42       23.29     17.18 o 
 -15   3   5       45.94       20.17     16.44 o 
 -14   3   5        4.43        0.98     13.84 o 
 -13   3   5       45.36       25.52     14.85 o 
 -12   3   5      621.62      656.59     33.64 o 
 -11   3   5       65.40       40.70     15.26 o 
 -10   3   5       18.26       24.84     14.13 o 
  -9   3   5      846.53      803.88     33.10 o 
  -8   3   5      119.20      155.96     44.05 o 
  -7   3   5       57.42       88.08     34.80 o 
  -6   3   5     1843.80     1893.86     63.50 o 
  -5   3   5      331.43      433.00     31.11 o 
  -4   3   5    16614.20    16173.12    383.23 o 
  -3   3   5     1818.79     1892.14     44.89 o 
  -2   3   5     2502.62     2511.25     45.50 o 
  -1   3   5     2494.75     2515.11     90.70 o 
   0   3   5     5550.49     5532.21     74.34 o 
   1   3   5      897.78      877.34     21.14 o 
   2   3   5     4414.90     4738.31     62.00 o 
   3   3   5     4253.82     4167.53     57.70 o 
   4   3   5      657.43      658.40     25.14 o 
   5   3   5       87.30       76.22     16.51 o 
   6   3   5      983.47      995.83     24.51 o 
   7   3   5     1163.13     1102.58     30.05 o 
   8   3   5     1101.60     1049.37     31.03 o 
   9   3   5     4281.27     4371.31    112.18 o 
  10   3   5        1.19       -5.54     12.17 o 
  11   3   5      231.72      252.26     24.65 o 
  12   3   5     1570.71     1577.67     53.48 o 
  13   3   5       40.49       13.89     15.65 o 
  14   3   5        8.36       15.26     16.05 o 
  15   3   5      178.13      191.06     43.93 o 
  16   3   5        0.11        1.96     17.17 o 
  17   3   5       42.17       87.36     37.45 o 
  18   3   5      129.24       97.71     23.88 o 
  19   3   5      324.40      303.34     29.91 o 
 -20   4   5        3.03        9.34     20.63 o 
 -19   4   5       37.53       40.85     40.22 o 
 -18   4   5       28.27       49.99     20.99 o 
 -17   4   5       47.28       44.46     19.42 o 
 -16   4   5      112.37      119.99     23.48 o 
 -15   4   5     1048.36     1090.75     48.96 o 
 -14   4   5      773.89      735.65     40.01 o 
 -13   4   5      436.67      394.83     47.43 o 
 -12   4   5      392.29      410.80     46.91 o 
 -11   4   5      651.21      596.56    132.92 o 
 -10   4   5       70.09       67.08     23.95 o 
  -9   4   5      388.23      399.65     80.44 o 
  -8   4   5     2558.88     2429.79    169.31 o 
  -7   4   5      706.51      557.19     62.94 o 
  -6   4   5      118.86       80.97     29.58 o 
  -5   4   5      239.58      262.24     46.08 o 
  -4   4   5        1.97        7.02     10.51 o 
  -3   4   5     2140.19     1970.06     61.32 o 
  -2   4   5      231.80      203.56     12.96 o 
  -1   4   5       90.83       97.23     11.16 o 
   0   4   5     1318.31     1299.62     26.72 o 
   1   4   5      223.52      251.66     13.38 o 
   2   4   5     1737.29     1640.70     35.16 o 
   3   4   5        7.79       20.71     18.04 o 
   4   4   5      601.41      535.28     25.63 o 
   5   4   5       27.38       -4.12     11.13 o 
   6   4   5        4.11       -7.61     19.22 o 
   7   4   5     2695.22     2662.93     62.10 o 
   8   4   5       88.06      117.52     35.04 o 
   9   4   5      153.21      129.48     26.63 o 
  10   4   5     2743.13     2714.99     74.28 o 
  11   4   5     1792.37     2002.23     60.75 o 
  12   4   5       37.41       29.87     17.06 o 
  13   4   5      124.25       80.95     21.29 o 
  14   4   5      597.55      601.79     43.22 o 
  15   4   5      263.04      269.00     37.17 o 
  16   4   5        0.40        1.62     17.99 o 
  17   4   5       66.64       49.24     29.48 o 
  18   4   5        0.04       12.30     26.10 o 
 -19   5   5      154.93      108.02     27.32 o 
 -18   5   5       74.85       65.03     24.20 o 
 -17   5   5        4.52       -1.64     26.85 o 
 -16   5   5       32.34       12.78     28.56 o 
 -15   5   5      116.68       87.16     44.73 o 
 -14   5   5        2.10      -28.94     20.54 o 
 -13   5   5       44.38       13.04     24.88 o 
 -12   5   5      182.61      156.52     38.98 o 
 -11   5   5       65.47       57.91     27.78 o 
 -10   5   5        2.70        4.26     29.38 o 
  -9   5   5      109.16      113.05     30.06 o 
  -8   5   5      475.09      462.24     96.88 o 
  -7   5   5     1801.37     1664.21     79.06 o 
  -6   5   5       84.97      150.63     42.08 o 
  -5   5   5     1095.65     1111.68     88.57 o 
  -4   5   5     2033.15     2350.11    148.42 o 
  -3   5   5      148.62      118.10     26.67 o 
  -2   5   5       96.77       76.02     17.57 o 
  -1   5   5      417.94      339.97     58.64 o 
   0   5   5       63.67       79.56     18.43 o 
   1   5   5      512.79      482.58     32.93 o 
   2   5   5       48.01       48.20     17.36 o 
   3   5   5     1978.67     1994.26     64.66 o 
   4   5   5      430.47      434.40     35.04 o 
   5   5   5      233.04      340.48     41.72 o 
   6   5   5     1175.17     1047.62     68.90 o 
   7   5   5      236.83      296.78     34.37 o 
   8   5   5      404.26      433.54     62.40 o 
   9   5   5      100.98       96.92     37.12 o 
  10   5   5       19.22       27.28     25.45 o 
  11   5   5      256.47      277.48     45.00 o 
  12   5   5       87.36      105.19     32.97 o 
  13   5   5       87.26       98.31     35.90 o 
  14   5   5      112.06       90.59     38.29 o 
  15   5   5      183.39      198.57     29.71 o 
  16   5   5      101.36       77.37     24.71 o 
  17   5   5        2.80       23.37     22.35 o 
 -16   6   5        3.72       34.18     31.07 o 
 -15   6   5       14.16       14.75     29.24 o 
 -14   6   5       61.62       86.33     44.52 o 
 -13   6   5        0.66       11.82     26.24 o 
 -12   6   5        0.16       -5.06     22.40 o 
 -11   6   5       15.03       -3.65     22.94 o 
 -10   6   5       35.32       27.72     26.82 o 
  -9   6   5        4.99       40.35     25.84 o 
  -8   6   5        1.41      -13.17     20.59 o 
  -7   6   5       69.29       76.61     28.14 o 
  -6   6   5      189.92      169.70     36.51 o 
  -5   6   5       49.45       43.79     35.06 o 
  -4   6   5        7.49       29.58     31.76 o 
  -3   6   5        9.22       15.97     29.94 o 
  -2   6   5      115.16      125.35     45.55 o 
  -1   6   5        4.83      -20.98     25.10 o 
   0   6   5       91.31       61.33     25.27 o 
   1   6   5       99.37       79.25     47.35 o 
   2   6   5       19.05       19.15     21.77 o 
   3   6   5      508.83      512.01     39.43 o 
   4   6   5      708.94      590.02     75.84 o 
   5   6   5       33.79       60.26     22.85 o 
   6   6   5        0.09       23.93     30.25 o 
   7   6   5      231.43      244.55     34.53 o 
   8   6   5       96.61      136.58     29.58 o 
   9   6   5      219.95      257.80     36.09 o 
  10   6   5        9.96       17.50     26.63 o 
  11   6   5       63.88       67.50     33.64 o 
  12   6   5      107.11      156.41     40.12 o 
  13   6   5        7.73      -13.25     26.47 o 
  14   6   5      139.14      147.27     41.49 o 
  15   6   5       24.33       45.88     35.52 o 
 -14   7   5        8.17       52.66     34.26 o 
 -13   7   5        0.10       -2.55     29.14 o 
 -12   7   5        0.62       21.35     29.08 o 
 -11   7   5        4.65       11.60     28.23 o 
 -10   7   5        0.06      -20.12     26.33 o 
  -9   7   5       12.65      -16.09     25.71 o 
  -8   7   5       10.53      -21.92     23.36 o 
  -7   7   5        1.69      -16.11     22.79 o 
  -6   7   5      130.98      130.70     37.44 o 
  -5   7   5        3.59        5.29     57.07 o 
  -4   7   5       19.56      -21.57     30.82 o 
  -3   7   5       18.62       48.80     42.90 o 
  -2   7   5      119.10      101.95     47.85 o 
  -1   7   5        3.42        1.00     36.71 o 
   0   7   5       22.92       27.40     39.54 o 
   1   7   5      128.84       97.14     31.58 o 
   2   7   5        1.30       63.16     59.61 o 
   3   7   5        8.25       19.90     25.16 o 
   4   7   5      257.35      216.84     43.15 o 
   5   7   5        5.17      -30.86     22.24 o 
   6   7   5       35.05       38.44     24.48 o 
   7   7   5      129.39      112.24     31.82 o 
   8   7   5      178.64      242.84     37.06 o 
   9   7   5       57.20       33.03     27.03 o 
  10   7   5       69.80       66.62     59.23 o 
  11   7   5       54.64       68.60     35.93 o 
  12   7   5       43.86       57.73     35.44 o 
  -9   8   5       75.89       55.53     35.70 o 
  -8   8   5       84.93       92.87     38.29 o 
  -7   8   5        5.68      -10.09     28.61 o 
  -6   8   5      102.24       49.49     34.73 o 
  -5   8   5      171.32      162.69     43.33 o 
  -4   8   5       33.70        5.19     29.49 o 
  -3   8   5       15.23       -6.35     28.73 o 
  -2   8   5        1.49       -1.24     40.78 o 
  -1   8   5       41.91       41.02     46.73 o 
   0   8   5       50.91      108.08     58.05 o 
   1   8   5       17.17       59.52     51.27 o 
   2   8   5      109.07       48.09     50.15 o 
   3   8   5        5.88       32.77     48.26 o 
   4   8   5        0.69       29.94     34.15 o 
   5   8   5      343.59      412.49     58.73 o 
   6   8   5       71.64       64.36     54.63 o 
   7   8   5        0.32        8.83     34.49 o 
 -23   0   6       49.43       86.69     46.14 o 
 -22   0   6       46.00       23.16     37.42 o 
 -21   0   6       18.53        6.54     33.89 o 
 -20   0   6        1.25        9.61     33.12 o 
 -19   0   6      106.59      137.89     23.29 o 
 -18   0   6      143.00      102.77     27.90 o 
 -17   0   6        8.94      -14.13     24.19 o 
 -16   0   6       66.78       72.09     18.56 o 
 -15   0   6      751.23      776.42     31.51 o 
 -14   0   6     2552.26     2556.60     67.69 o 
 -13   0   6      267.69      277.79     22.57 o 
 -12   0   6     1729.13     1735.77     42.82 o 
 -11   0   6       48.85       32.23     10.35 o 
 -10   0   6       22.39       13.65      9.22 o 
  -9   0   6      744.73      689.35     22.55 o 
  -8   0   6     2512.30     2297.61     41.25 o 
  -7   0   6     3233.45     3234.72     56.86 o 
  -6   0   6    29267.39    30652.70    392.46 o 
  -5   0   6     9242.77    10446.90    167.64 o 
  -4   0   6    49895.29    51534.97    638.81 o 
   0   0   6     1295.34      809.66     45.91 o 
   1   0   6       67.62       70.13     20.63 o 
   2   0   6     5311.90     5235.74     83.73 o 
   3   0   6     1841.50     1869.80     34.37 o 
   4   0   6    15861.73    16254.06    192.72 o 
   5   0   6      742.83      836.71     23.47 o 
   6   0   6     2276.81     2553.88     51.11 o 
   7   0   6     6746.70     7487.32    102.30 o 
   8   0   6      747.19      717.32     36.60 o 
   9   0   6      416.75      424.47     18.94 o 
  10   0   6     1210.03     1207.14     30.78 o 
  11   0   6      257.53      282.39     27.54 o 
  12   0   6      200.40      169.83     17.70 o 
  13   0   6     1618.04     1562.75     46.25 o 
  14   0   6      166.23      250.69     47.75 o 
  15   0   6       77.79       58.41     21.47 o 
  16   0   6     1042.11      978.33     61.37 o 
  17   0   6      143.70      199.42     42.84 o 
  18   0   6      371.74      345.13     46.53 o 
  19   0   6       11.32       -9.84     33.37 o 
  20   0   6       37.26       93.08     42.08 o 
 -22   1   6      197.47      189.86     25.60 o 
 -21   1   6       52.91       20.29     18.77 o 
 -20   1   6      126.20      122.34     21.11 o 
 -19   1   6      349.37      375.84     41.16 o 
 -18   1   6      345.17      400.91     25.07 o 
 -17   1   6      304.04      371.19     29.83 o 
 -16   1   6        5.41       17.75     13.40 o 
 -15   1   6      176.48      153.35     16.12 o 
 -14   1   6       75.17       98.51     14.26 o 
 -13   1   6       31.63       21.86     10.52 o 
 -12   1   6      689.98      663.73     19.83 o 
 -11   1   6       17.12        1.53      6.37 o 
 -10   1   6       67.16       95.00      7.99 o 
  -9   1   6        1.55       -2.15      5.38 o 
  -8   1   6      108.28      105.48      8.25 o 
  -7   1   6     5080.41     5105.28     57.94 o 
  -6   1   6     4353.58     4319.14     56.75 o 
  -5   1   6     4342.15     4113.58     69.19 o 
  -4   1   6       98.71       98.30     23.28 o 
  -3   1   6      256.12      334.49     34.89 o 
  -2   1   6      130.26      176.03     27.29 o 
  -1   1   6     4222.53     4532.34     79.00 o 
   0   1   6        2.62        8.26      8.84 o 
   1   1   6      975.19      951.77     23.98 o 
   2   1   6       69.88       82.25      8.29 o 
   3   1   6     2044.10     1843.50     25.61 o 
   4   1   6     4084.06     4405.14     47.92 o 
   5   1   6    20978.04    21405.68    162.07 o 
   6   1   6      256.68      256.65     11.84 o 
   7   1   6     2202.95     2176.37     30.15 o 
   8   1   6      164.02      188.10     11.30 o 
   9   1   6     1521.52     1467.18     26.41 o 
  10   1   6      301.47      293.62     23.38 o 
  11   1   6      553.10      591.46     26.37 o 
  12   1   6      281.51      320.99     18.32 o 
  13   1   6       55.45       77.45     13.86 o 
  14   1   6      315.43      306.04     20.38 o 
  15   1   6      306.02      286.58     20.64 o 
  16   1   6       24.19        6.98     14.87 o 
  17   1   6       49.07       41.59     16.80 o 
  18   1   6      258.79      289.27     24.64 o 
  19   1   6        1.45      -14.03     16.31 o 
  20   1   6       68.18       33.96     34.65 o 
 -22   2   6       77.22       78.06     30.00 o 
 -21   2   6        9.85       -3.04     17.91 o 
 -20   2   6       41.36       56.83     17.93 o 
 -19   2   6       74.60       66.87     18.09 o 
 -18   2   6        9.77        5.30     14.33 o 
 -17   2   6       97.63       82.77     16.87 o 
 -16   2   6       63.43       52.04     13.37 o 
 -15   2   6      662.66      635.38     39.68 o 
 -14   2   6      484.04      445.76     33.17 o 
 -13   2   6      765.61      846.09     36.14 o 
 -12   2   6        2.35       -3.03      9.24 o 
 -11   2   6      356.39      356.23     18.19 o 
 -10   2   6       32.85       24.64     12.17 o 
  -9   2   6      330.37      354.14     27.35 o 
  -8   2   6      192.26      187.33     18.35 o 
  -7   2   6     5811.56     5565.79     94.72 o 
  -6   2   6      723.44      682.42     69.24 o 
  -5   2   6       57.36       38.18     15.25 o 
  -4   2   6       47.30       34.77     21.45 o 
  -3   2   6     1468.00     1502.57     78.20 o 
  -2   2   6     1252.36     1311.88     34.60 o 
  -1   2   6      102.71       97.30     13.62 o 
   0   2   6      273.87      357.33     17.22 o 
   1   2   6     5792.35     6331.74     83.25 o 
   2   2   6      247.05      233.49     14.10 o 
   3   2   6     1589.93     1696.73     32.37 o 
   4   2   6        0.35       14.29      6.75 o 
   5   2   6       29.39       41.65      8.04 o 
   6   2   6      972.97     1069.91     21.11 o 
   7   2   6        6.00        6.48      6.97 o 
   8   2   6      462.49      452.02     23.17 o 
   9   2   6      228.97      201.03     13.91 o 
  10   2   6     1273.11     1350.09     34.11 o 
  11   2   6      247.31      244.33     16.53 o 
  12   2   6      482.61      496.85     25.28 o 
  13   2   6       27.66       11.57     11.03 o 
  14   2   6      192.06      175.24     16.42 o 
  15   2   6      141.57      115.47     15.11 o 
  16   2   6       15.32        6.59     12.94 o 
  17   2   6       13.44       10.49     13.36 o 
  18   2   6       10.23       43.87     27.41 o 
  19   2   6        6.50       44.13     22.47 o 
  20   2   6       26.97       55.05     25.28 o 
 -21   3   6       29.53       22.03     18.17 o 
 -20   3   6       32.83       41.16     18.47 o 
 -19   3   6       23.66       34.06     17.38 o 
 -18   3   6       47.56       45.07     19.80 o 
 -17   3   6       30.22       27.57     21.35 o 
 -16   3   6       24.49       30.20     17.66 o 
 -15   3   6       36.59       40.88     19.93 o 
 -14   3   6        3.20        6.97     16.84 o 
 -13   3   6      142.02      146.87     20.94 o 
 -12   3   6        7.33      -12.37     12.39 o 
 -11   3   6      531.71      462.42     29.25 o 
 -10   3   6       10.44        1.44     12.54 o 
  -9   3   6      160.09      140.62     18.47 o 
  -8   3   6       61.82       43.49     26.46 o 
  -7   3   6      884.99      921.57     70.42 o 
  -6   3   6      188.34      200.02     54.69 o 
  -5   3   6       59.78       40.01     18.45 o 
  -4   3   6       45.28       37.87     15.77 o 
  -3   3   6     1241.39     1298.92     34.74 o 
  -2   3   6       22.48       13.84     10.03 o 
  -1   3   6      521.45      568.24     25.33 o 
   0   3   6      287.31      327.39     22.75 o 
   1   3   6      341.84      438.58     18.52 o 
   2   3   6        0.26        5.32      7.48 o 
   3   3   6      310.77      286.10     15.31 o 
   4   3   6      249.01      277.72     20.38 o 
   5   3   6      174.73      166.26     14.78 o 
   6   3   6      549.62      551.70     23.43 o 
   7   3   6      981.96      902.64     28.29 o 
   8   3   6     1461.87     1547.72     39.19 o 
   9   3   6      475.46      453.13     25.41 o 
  10   3   6       33.92       51.42     16.30 o 
  11   3   6      298.79      264.20     25.73 o 
  12   3   6        4.65        2.55     13.93 o 
  13   3   6       12.36       18.03     22.79 o 
  14   3   6        8.18       26.38     17.94 o 
  15   3   6       40.35       22.13     17.51 o 
  16   3   6      157.87      182.79     27.48 o 
  17   3   6       50.11       75.19     22.48 o 
  18   3   6        3.96       14.60     18.80 o 
  19   3   6       55.96       63.88     37.20 o 
 -20   4   6       66.97       70.34     44.69 o 
 -19   4   6        5.53       43.53     21.97 o 
 -18   4   6        2.97       24.48     22.66 o 
 -17   4   6        8.79       17.91     18.24 o 
 -16   4   6        0.05       -6.96     21.18 o 
 -15   4   6      293.93      288.10     31.28 o 
 -14   4   6       31.77       29.66     17.05 o 
 -13   4   6      135.96      107.68     30.90 o 
 -12   4   6      302.97      256.34     41.49 o 
 -11   4   6      150.50      185.89     44.08 o 
 -10   4   6      969.95      900.96    138.96 o 
  -9   4   6      803.98      791.93     60.38 o 
  -8   4   6      749.61      734.81     74.49 o 
  -7   4   6      373.43      349.46     55.63 o 
  -6   4   6        3.66       49.44     27.29 o 
  -5   4   6      540.43      412.93     55.40 o 
  -4   4   6      106.11       87.76     21.45 o 
  -3   4   6       70.81       51.15     17.05 o 
  -2   4   6      108.56       93.81     12.55 o 
  -1   4   6      643.70      632.45     27.21 o 
   0   4   6      107.30      123.58     15.31 o 
   1   4   6      516.93      535.76     23.34 o 
   2   4   6      137.15      154.03     15.64 o 
   3   4   6      371.22      452.20     23.74 o 
   4   4   6      795.24      857.58     41.92 o 
   5   4   6        1.51        9.74     12.09 o 
   6   4   6       79.73       81.12     16.86 o 
   7   4   6       17.91        0.14     17.16 o 
   8   4   6      203.03      238.48     30.38 o 
   9   4   6      189.63      174.78     29.23 o 
  10   4   6        4.76        3.93     14.69 o 
  11   4   6      281.38      279.11     31.17 o 
  12   4   6      135.39       95.75     35.74 o 
  13   4   6        8.72      -13.32     15.61 o 
  14   4   6       48.35       46.42     21.05 o 
  15   4   6        8.29        9.22     21.79 o 
  16   4   6       82.31       93.46     51.17 o 
  17   4   6       40.98       66.41     23.14 o 
  18   4   6       16.74       67.25     25.34 o 
 -19   5   6      118.92      167.24     30.36 o 
 -18   5   6       56.89       51.78     23.81 o 
 -17   5   6       33.30       17.24     29.53 o 
 -16   5   6       81.72       56.41     51.71 o 
 -15   5   6       46.25       29.50     27.40 o 
 -14   5   6        0.08       14.75     25.72 o 
 -13   5   6      143.61      148.80     36.59 o 
 -12   5   6      101.13      126.81     34.36 o 
 -11   5   6      130.90      171.05     37.72 o 
 -10   5   6       22.68        4.18     21.12 o 
  -9   5   6        3.25       17.10     20.05 o 
  -8   5   6       46.09       49.67     23.87 o 
  -7   5   6       78.12       76.61     38.13 o 
  -6   5   6      466.32      504.22     68.95 o 
  -5   5   6      642.94      625.50     72.43 o 
  -4   5   6     1419.05     1302.38     99.30 o 
  -3   5   6      333.73      345.45     57.87 o 
  -2   5   6        5.14        1.77     27.40 o 
  -1   5   6      191.62      218.84     21.81 o 
   0   5   6      318.27      354.35     58.46 o 
   1   5   6       55.59       19.46     18.42 o 
   2   5   6       82.33      120.60     21.26 o 
   3   5   6      567.51      554.38     37.66 o 
   4   5   6     1305.49     1231.86     70.00 o 
   5   5   6      243.03      233.93     29.77 o 
   6   5   6      805.93      851.05     48.57 o 
   7   5   6      243.53      266.69     32.72 o 
   8   5   6      186.25      205.67     32.02 o 
   9   5   6       95.30      101.83     28.64 o 
  10   5   6      153.71      135.31     81.71 o 
  11   5   6       77.17       39.50     28.02 o 
  12   5   6        0.35       27.86     29.23 o 
  13   5   6       53.53       89.37     35.77 o 
  14   5   6       47.24       84.60     27.90 o 
  15   5   6      191.47      175.32     29.66 o 
  16   5   6       21.93       66.79     24.62 o 
 -16   6   6       87.38       55.46     34.46 o 
 -15   6   6      293.07      344.29     55.27 o 
 -14   6   6       85.97       88.71     44.52 o 
 -13   6   6       11.73       18.42     27.05 o 
 -12   6   6       12.39       25.72     26.64 o 
 -11   6   6        0.47        0.17     25.26 o 
 -10   6   6        1.68      -12.62     22.50 o 
  -9   6   6        2.13        6.03     23.36 o 
  -8   6   6      846.17      821.85     84.74 o 
  -7   6   6      600.85      532.08     56.19 o 
  -6   6   6     1048.28     1172.67    107.14 o 
  -5   6   6     3308.63     3132.31    167.19 o 
  -4   6   6     2857.09     2492.56    145.68 o 
  -3   6   6      150.69      130.41     48.21 o 
  -2   6   6        0.80      -30.82     27.87 o 
  -1   6   6      253.74      249.40     59.17 o 
   0   6   6       85.74      106.43     46.91 o 
   1   6   6      207.35      161.69     39.66 o 
   2   6   6       53.87       33.86     25.84 o 
   3   6   6      786.76      727.01     96.12 o 
   4   6   6      938.88     1015.47     52.77 o 
   5   6   6      482.35      529.45     44.89 o 
   6   6   6       26.38       62.02     24.21 o 
   7   6   6      115.76       99.83     27.36 o 
   8   6   6      197.44      247.75     41.73 o 
   9   6   6        0.21        5.63     22.79 o 
  10   6   6       33.44        8.62     23.40 o 
  11   6   6      175.10      190.26     62.41 o 
  12   6   6      135.35      111.43     37.61 o 
  13   6   6       37.00      101.07     46.38 o 
  14   6   6      195.60      296.51     53.50 o 
 -13   7   6       64.34       94.09     38.96 o 
 -12   7   6       88.60      115.94     51.36 o 
 -11   7   6        9.12       10.70     28.70 o 
 -10   7   6        0.08       -1.71     25.52 o 
  -9   7   6        0.79        3.92     26.15 o 
  -8   7   6        5.78       -0.79     26.25 o 
  -7   7   6      591.48      533.91     61.12 o 
  -6   7   6      778.03      711.42     67.52 o 
  -5   7   6      129.72      113.09     50.50 o 
  -4   7   6       30.45        0.35     33.41 o 
  -3   7   6       81.79       18.39     38.66 o 
  -2   7   6       32.61      101.24     50.15 o 
  -1   7   6        0.51      -11.55     34.71 o 
   0   7   6       20.94       -8.07     36.42 o 
   1   7   6        3.03       28.64     41.84 o 
   2   7   6       20.68       -4.66     25.92 o 
   3   7   6      835.15     1004.83    100.77 o 
   4   7   6     1148.37     1310.78     81.59 o 
   5   7   6      486.47      441.27    163.83 o 
   6   7   6      730.96      754.23     69.81 o 
   7   7   6      708.55      783.99     73.85 o 
   8   7   6       38.86       74.17     36.55 o 
   9   7   6       85.12       55.95     58.25 o 
  10   7   6       65.88      152.97     46.08 o 
  11   7   6       11.12       48.09     34.73 o 
  -9   8   6       46.82       -7.84     32.91 o 
  -8   8   6       98.73       46.69     34.45 o 
  -7   8   6       96.94       74.35     37.40 o 
  -6   8   6      120.08       73.85     72.69 o 
  -5   8   6      142.34      125.05     56.40 o 
  -4   8   6       64.64       61.54     35.67 o 
  -3   8   6        0.98       34.95     46.03 o 
  -2   8   6       34.98       48.62     51.80 o 
  -1   8   6      104.43      189.88     65.94 o 
   0   8   6        0.38       29.70     46.03 o 
   1   8   6       19.13       54.92     50.50 o 
   2   8   6      120.51      189.35     68.54 o 
   3   8   6       10.62      -12.08     44.49 o 
   4   8   6       67.41       27.75     34.02 o 
   5   8   6       57.42       27.29     57.05 o 
   6   8   6       31.45       17.51     34.87 o 
 -22   1   7        0.70       -6.23     18.73 o 
 -21   1   7       16.28       42.52     31.69 o 
 -20   1   7       67.44       69.96     31.19 o 
 -19   1   7       13.44       -2.40     16.39 o 
 -18   1   7      188.42      199.61     22.19 o 
 -17   1   7      111.56      107.47     17.12 o 
 -16   1   7       26.16       34.77     13.97 o 
 -15   1   7      177.77      143.77     19.33 o 
 -14   1   7        8.45       29.19     16.60 o 
 -13   1   7      327.75      335.22     15.66 o 
 -12   1   7        2.68       -0.12      7.73 o 
 -11   1   7      181.62      202.20     12.26 o 
 -10   1   7        0.76       -3.59      5.56 o 
  -9   1   7       26.61       38.00      9.26 o 
  -8   1   7     3680.76     3779.34     42.50 o 
  -7   1   7     4630.28     4811.17     48.05 o 
  -6   1   7       38.87       42.44      7.24 o 
  -5   1   7      186.48      212.90     13.33 o 
  -4   1   7      152.79      167.93     15.01 o 
  -3   1   7        0.42        6.64      9.64 o 
  -2   1   7      569.98      575.69     40.31 o 
  -1   1   7      122.13      110.63     11.92 o 
   0   1   7     1492.52     1609.76     25.94 o 
   1   1   7       86.82       65.25      7.19 o 
   2   1   7       40.64       45.28      6.51 o 
   3   1   7      989.70      980.02     18.95 o 
   4   1   7     1887.45     1932.25     26.24 o 
   5   1   7     4863.07     4856.61     48.55 o 
   6   1   7      206.05      181.11     25.09 o 
   7   1   7     2217.50     2112.03     32.06 o 
   8   1   7      372.67      393.10     15.24 o 
   9   1   7     2853.70     2885.36     41.36 o 
  10   1   7       15.80       35.48     10.90 o 
  11   1   7      219.45      227.82     23.71 o 
  12   1   7      921.48      950.64     27.45 o 
  13   1   7        5.63       -4.03     10.71 o 
  14   1   7        8.05      -18.31     12.21 o 
  15   1   7        2.97       32.23     19.97 o 
  16   1   7      275.08      268.95     23.73 o 
  17   1   7        2.43        0.48     17.45 o 
  18   1   7       52.27       52.21     18.26 o 
  19   1   7       64.26       49.04     19.39 o 
  20   1   7       57.17       63.58     29.20 o 
 -22   2   7       53.15       65.58     22.54 o 
 -21   2   7       17.59       -6.53     18.64 o 
 -20   2   7      108.65      126.62     20.75 o 
 -19   2   7      521.04      553.61     32.19 o 
 -18   2   7       39.38       24.30     17.85 o 
 -17   2   7        0.01        7.94     13.59 o 
 -16   2   7        3.49        4.77     11.25 o 
 -15   2   7      126.84      108.35     14.92 o 
 -14   2   7     1469.64     1495.84     36.30 o 
 -13   2   7      377.35      374.70     18.96 o 
 -12   2   7       44.78       41.02     10.88 o 
 -11   2   7      882.42      911.14     28.78 o 
 -10   2   7       33.88       20.53      8.57 o 
  -9   2   7        0.31       -3.71      9.41 o 
  -8   2   7        6.89      -11.00      9.35 o 
  -7   2   7     4512.18     4524.86     82.41 o 
  -6   2   7     1416.62     1292.20     51.22 o 
  -5   2   7      257.94      254.64     53.42 o 
  -4   2   7    10285.20    10546.04    299.02 o 
  -3   2   7      206.95      276.92     38.13 o 
  -2   2   7      166.37      110.08     15.04 o 
  -1   2   7      137.09      159.23     17.61 o 
   0   2   7     6638.69     6626.33     97.77 o 
   1   2   7     1557.50     1676.24     34.92 o 
   2   2   7      335.03      312.64     16.84 o 
   3   2   7     2859.71     2945.70     43.88 o 
   4   2   7      851.63      900.62     21.66 o 
   5   2   7      240.25      238.82     14.83 o 
   6   2   7       98.94       89.46      9.18 o 
   7   2   7        5.26       -3.79      7.34 o 
   8   2   7     1257.02     1208.28     26.70 o 
   9   2   7     3078.63     2957.66     50.53 o 
  10   2   7      979.11      880.74     25.81 o 
  11   2   7      298.23      286.81     23.77 o 
  12   2   7      491.15      514.64     23.50 o 
  13   2   7      551.98      548.24     28.65 o 
  14   2   7      104.32       91.30     16.73 o 
  15   2   7      358.34      352.25     23.78 o 
  16   2   7       42.33       35.13     13.57 o 
  17   2   7       99.46       98.62     22.85 o 
  18   2   7      346.32      309.18     71.17 o 
  19   2   7      140.31      134.09     27.74 o 
 -21   3   7       72.58       91.03     21.96 o 
 -20   3   7       43.62       59.25     20.45 o 
 -19   3   7       19.36       19.41     16.49 o 
 -18   3   7       44.31       47.59     19.02 o 
 -17   3   7        9.80       24.99     17.80 o 
 -16   3   7       28.72       46.72     19.60 o 
 -15   3   7      115.57       97.58     20.67 o 
 -14   3   7       27.70       30.01     16.46 o 
 -13   3   7        0.23       -0.72     13.49 o 
 -12   3   7     1206.44     1173.23     44.24 o 
 -11   3   7     4480.89     4652.70     97.78 o 
 -10   3   7     2324.92     2252.98     59.56 o 
  -9   3   7     2157.39     2141.34     64.07 o 
  -8   3   7     2589.92     2546.60    125.76 o 
  -7   3   7      184.18      196.83     39.25 o 
  -6   3   7      171.30      199.31     41.43 o 
  -5   3   7        7.89        7.31     14.48 o 
  -4   3   7     2612.04     2367.07     71.09 o 
  -3   3   7     7911.67     8082.95    171.29 o 
  -2   3   7     2587.80     2574.09     76.25 o 
  -1   3   7      655.89      756.23     30.71 o 
   0   3   7    12731.90    13418.92    178.43 o 
   1   3   7     2911.40     3036.15     57.59 o 
   2   3   7      407.89      349.68     18.02 o 
   3   3   7       37.00       54.50     11.32 o 
   4   3   7     2833.55     2796.60     48.51 o 
   5   3   7       13.66       13.98      9.23 o 
   6   3   7       77.14       82.81     13.00 o 
   7   3   7     1938.81     2105.77    108.44 o 
   8   3   7      572.87      592.11     34.73 o 
   9   3   7      242.49      240.56     33.69 o 
  10   3   7     1395.44     1407.36     67.34 o 
  11   3   7      267.45      269.01     26.41 o 
  12   3   7       10.09       -8.58     14.65 o 
  13   3   7      303.83      321.99     49.21 o 
  14   3   7       29.74       -3.15     15.44 o 
  15   3   7      274.66      285.41     31.32 o 
  16   3   7        6.13        2.15     25.58 o 
  17   3   7      154.29      161.42     27.68 o 
  18   3   7        1.43       -8.42     29.23 o 
  19   3   7       36.29       75.03     23.99 o 
 -20   4   7      338.48      322.27     49.52 o 
 -19   4   7       95.98      113.30     26.66 o 
 -18   4   7       19.41       37.26     21.46 o 
 -17   4   7       10.60        9.25     18.47 o 
 -16   4   7        7.90       23.40     18.20 o 
 -15   4   7      417.27      369.93     32.73 o 
 -14   4   7      674.29      703.10     44.17 o 
 -13   4   7      252.42      245.46     41.06 o 
 -12   4   7      448.63      394.96     48.69 o 
 -11   4   7     1384.76     1281.09    119.04 o 
 -10   4   7       66.17       54.91     47.56 o 
  -9   4   7      188.83      282.87     54.45 o 
  -8   4   7      699.61      695.51     74.43 o 
  -7   4   7     2426.50     2373.99    126.88 o 
  -6   4   7      129.79      121.28     37.07 o 
  -5   4   7      231.07      149.33     40.78 o 
  -4   4   7      770.34      727.56     72.54 o 
  -3   4   7     1919.33     1925.64    112.26 o 
  -2   4   7      277.96      390.24     56.57 o 
  -1   4   7      921.47      920.92     33.58 o 
   0   4   7     3390.39     3326.86     71.87 o 
   1   4   7      880.80      904.35     46.80 o 
   2   4   7      426.78      449.20     24.17 o 
   3   4   7     2147.28     2162.14     51.79 o 
   4   4   7        2.39        8.35     12.54 o 
   5   4   7      629.20      684.51     32.20 o 
   6   4   7      170.36      132.80     24.71 o 
   7   4   7       12.73        8.45     17.30 o 
   8   4   7     1887.50     2108.01     72.26 o 
   9   4   7      113.94       60.77     15.98 o 
  10   4   7      174.09      130.14     21.68 o 
  11   4   7      303.69      319.67     29.50 o 
  12   4   7      364.17      368.04     32.18 o 
  13   4   7      116.46      136.16     24.53 o 
  14   4   7      205.89      187.67     51.04 o 
  15   4   7      312.58      295.72     35.71 o 
  16   4   7      164.22      150.35     40.45 o 
  17   4   7       15.90        7.76     24.83 o 
 -18   5   7      209.88      274.55     70.77 o 
 -17   5   7       10.40       31.92     32.02 o 
 -16   5   7       22.71       72.40     31.98 o 
 -15   5   7      393.66      402.92     56.10 o 
 -14   5   7      108.33      160.01     39.88 o 
 -13   5   7        2.72       11.82     24.23 o 
 -12   5   7      408.82      406.70     53.52 o 
 -11   5   7      148.25      109.73     33.81 o 
 -10   5   7       10.32       34.20     24.41 o 
  -9   5   7      339.70      350.32     79.73 o 
  -8   5   7      157.30      136.01     44.49 o 
  -7   5   7       93.72      196.06     52.92 o 
  -6   5   7      465.96      542.58     72.54 o 
  -5   5   7      394.79      368.38     62.35 o 
  -4   5   7       29.65       18.39     29.88 o 
  -3   5   7      558.48      599.27     73.37 o 
  -2   5   7       12.63       -0.41     26.75 o 
  -1   5   7        3.99        3.42     26.64 o 
   0   5   7     1078.65     1195.89     95.41 o 
   1   5   7      638.64      643.59     78.08 o 
   2   5   7       56.03       84.44     21.25 o 
   3   5   7      778.43      820.25     45.34 o 
   4   5   7     1915.56     1936.10     66.65 o 
   5   5   7      495.78      473.73     38.27 o 
   6   5   7      153.92      142.00     26.63 o 
   7   5   7      487.29      535.71     42.95 o 
   8   5   7      830.22      940.54     60.49 o 
   9   5   7       92.75       77.84     25.68 o 
  10   5   7       27.51       47.18     27.45 o 
  11   5   7       65.91      118.82     37.03 o 
  12   5   7       21.67       26.25     70.63 o 
  13   5   7       41.44       20.75     19.93 o 
  14   5   7       65.84       83.48     23.79 o 
  15   5   7        3.29       -0.66     20.99 o 
  16   5   7       57.68       66.19     54.90 o 
 -16   6   7       16.14       43.86     35.90 o 
 -15   6   7        9.28       11.46     28.34 o 
 -14   6   7       84.32       93.69     36.68 o 
 -13   6   7       56.95       60.88     34.23 o 
 -12   6   7      154.45      178.92     41.99 o 
 -11   6   7        5.44       -5.48     23.31 o 
 -10   6   7      137.07       77.23     32.86 o 
  -9   6   7       81.28       78.47     31.21 o 
  -8   6   7      101.22      168.99     37.84 o 
  -7   6   7      270.36      196.59     56.04 o 
  -6   6   7      151.03      115.92     46.03 o 
  -5   6   7      331.63      362.19     68.30 o 
  -4   6   7      821.00      779.42     88.99 o 
  -3   6   7        4.24      -28.29     27.58 o 
  -2   6   7       22.65       12.73     33.00 o 
  -1   6   7       68.82      100.48     45.79 o 
   0   6   7      127.52      216.75     56.93 o 
   1   6   7      156.09      170.96     54.92 o 
   2   6   7       19.06        6.83     22.69 o 
   3   6   7       10.34       62.93     28.91 o 
   4   6   7        4.25       33.13     27.73 o 
   5   6   7      135.58      198.02     40.31 o 
   6   6   7      100.65       86.93     26.82 o 
   7   6   7        6.49        6.33     21.80 o 
   8   6   7       51.80       71.05     29.02 o 
   9   6   7       26.38       30.75     23.89 o 
  10   6   7       39.14        4.11     25.49 o 
  11   6   7       45.99       36.20     33.36 o 
  12   6   7      127.89      162.59     43.03 o 
  13   6   7        0.95        8.47     32.03 o 
  14   6   7        1.02       14.46     54.22 o 
 -13   7   7       15.51       23.40     40.01 o 
 -12   7   7        0.31       24.37     30.29 o 
 -11   7   7       16.08       42.12     33.17 o 
 -10   7   7       72.72       61.06     33.79 o 
  -9   7   7       21.13       -3.71     29.41 o 
  -8   7   7      387.53      421.15    122.46 o 
  -7   7   7       11.23        7.10     27.32 o 
  -6   7   7       77.76      105.37     49.56 o 
  -5   7   7      321.75      349.46     73.37 o 
  -4   7   7       32.96        8.19     36.36 o 
  -3   7   7      355.57      124.70     52.51 o 
  -2   7   7        1.70      -22.98     34.12 o 
  -1   7   7      250.93      229.01     68.36 o 
   0   7   7        6.55       17.33     39.96 o 
   1   7   7      140.10       86.98     49.91 o 
   2   7   7      139.00      123.64     55.87 o 
   3   7   7       38.37       32.02     34.92 o 
   4   7   7       26.01      -11.70     38.78 o 
   5   7   7       32.70       53.87     32.70 o 
   6   7   7      140.59      150.42     41.59 o 
   7   7   7       34.70       43.11     33.86 o 
   8   7   7       28.83       55.26     27.92 o 
   9   7   7       95.36      121.13     71.53 o 
  10   7   7       67.03       61.53     67.89 o 
  -8   8   7      103.82      116.83     42.69 o 
  -7   8   7        0.40       -7.85     30.46 o 
  -6   8   7       98.21       97.40     41.12 o 
  -5   8   7      361.55      254.21     51.25 o 
  -4   8   7        9.85       78.73     51.15 o 
  -3   8   7       11.44       18.80     43.31 o 
  -2   8   7       93.19       74.02     53.80 o 
  -1   8   7       19.76       -3.18     42.78 o 
   0   8   7        2.27      -36.95     39.25 o 
   1   8   7      164.90      172.79     64.88 o 
   2   8   7      136.00      126.11     62.58 o 
   3   8   7      110.08       32.35     52.74 o 
   4   8   7       19.74       86.39     68.83 o 
   5   8   7        7.09      -34.78     31.33 o 
 -22   0   8       94.05       51.74     40.13 o 
 -21   0   8       11.48      -25.28     33.83 o 
 -20   0   8        4.06       14.50     32.65 o 
 -19   0   8      180.19      199.26     27.37 o 
 -18   0   8       21.93       36.89     18.40 o 
 -17   0   8       78.50       60.68     18.56 o 
 -16   0   8      180.02      200.04     23.18 o 
 -15   0   8      275.48      242.73     32.97 o 
 -14   0   8      519.87      597.18     44.85 o 
 -13   0   8     1255.66     1332.30     38.49 o 
 -12   0   8      140.03      133.60     16.03 o 
 -11   0   8      257.44      273.69     19.20 o 
 -10   0   8      837.00      931.73     29.74 o 
  -9   0   8      322.64      275.92     20.75 o 
  -8   0   8     2448.28     2345.69     48.47 o 
  -7   0   8    10092.25    10445.85    149.52 o 
  -6   0   8    10139.71    11197.83    155.41 o 
  -5   0   8     3965.36     3945.72     64.91 o 
  -4   0   8    19407.06    20272.68    263.17 o 
  -3   0   8      750.54      696.68     21.75 o 
  -2   0   8     3048.71     2967.14     59.51 o 
  -1   0   8     1407.57     1158.22     60.52 o 
   0   0   8     7302.34     6513.14    111.60 o 
   1   0   8     9075.23     9200.63    151.60 o 
   2   0   8     7597.65     7722.36     97.17 o 
   3   0   8        0.50       -3.45      6.52 o 
   4   0   8      916.52     1090.69     27.76 o 
   5   0   8     3299.22     3090.90     53.11 o 
   6   0   8      465.80      443.34     19.98 o 
   7   0   8      248.31      284.93     36.92 o 
   8   0   8     2097.89     2006.62     65.79 o 
   9   0   8      132.09      132.58     18.56 o 
  10   0   8      171.98      145.28     16.86 o 
  11   0   8     3135.72     3221.65     66.96 o 
  12   0   8       17.67       41.62     20.62 o 
  13   0   8      789.30      822.24     35.25 o 
  14   0   8        2.20       -3.79     14.58 o 
  15   0   8      965.59     1104.76     65.25 o 
  16   0   8      505.48      452.25     49.69 o 
  17   0   8      205.59      152.13     38.87 o 
  18   0   8       26.70       10.92     40.93 o 
  19   0   8      347.36      292.96     50.14 o 
 -22   1   8       58.05       73.90     21.83 o 
 -21   1   8        0.06      -21.27     16.00 o 
 -20   1   8       11.81       -1.55     20.07 o 
 -19   1   8      221.67      235.40     23.84 o 
 -18   1   8      439.05      444.26     33.46 o 
 -17   1   8      261.19      214.82     21.97 o 
 -16   1   8     1044.53     1160.41     37.05 o 
 -15   1   8      794.68      855.95     29.94 o 
 -14   1   8      146.46      184.86     13.87 o 
 -13   1   8      309.86      264.03     15.30 o 
 -12   1   8      547.75      603.93     19.15 o 
 -11   1   8      398.04      445.01     18.41 o 
 -10   1   8       45.15       69.77      8.56 o 
  -9   1   8     2516.92     2502.93     33.04 o 
  -8   1   8       18.35       24.25      8.38 o 
  -7   1   8     2882.84     3005.03     38.86 o 
  -6   1   8     3184.85     3216.38     42.37 o 
  -5   1   8      348.50      377.78     18.98 o 
  -4   1   8       18.12       42.71      8.36 o 
  -3   1   8     1890.27     1888.20     27.97 o 
  -2   1   8        1.04       -2.50      6.66 o 
  -1   1   8       93.98       77.70      8.59 o 
   0   1   8     8187.51     8154.86     87.92 o 
   1   1   8     5485.81     5216.99     57.95 o 
   2   1   8      273.23      288.86     10.65 o 
   3   1   8     1454.62     1420.67     23.34 o 
   4   1   8     2027.91     1692.22     32.21 o 
   5   1   8      935.60      980.44     22.93 o 
   6   1   8      226.31      260.01     10.20 o 
   7   1   8     3627.39     3558.04     44.38 o 
   8   1   8     1721.33     1702.66     34.29 o 
   9   1   8      446.36      452.44     20.05 o 
  10   1   8      376.86      412.33     21.90 o 
  11   1   8     2774.58     2709.81     45.25 o 
  12   1   8      299.71      307.77     18.84 o 
  13   1   8       12.55       -9.46     11.57 o 
  14   1   8       98.22       79.46     15.68 o 
  15   1   8        1.21       -7.24     13.72 o 
  16   1   8      136.61      138.66     20.57 o 
  17   1   8        0.01       24.74     16.60 o 
  18   1   8       29.10       35.49     18.35 o 
  19   1   8      135.55       89.76     36.27 o 
 -22   2   8       69.58       57.74     29.19 o 
 -21   2   8      109.00      111.30     23.76 o 
 -20   2   8       82.55       67.60     20.95 o 
 -19   2   8       63.36      103.18     23.46 o 
 -18   2   8      158.76      100.59     19.92 o 
 -17   2   8      100.76       91.18     17.62 o 
 -16   2   8       10.54       30.50     14.20 o 
 -15   2   8        0.21        2.79     11.18 o 
 -14   2   8      108.18      157.63     15.60 o 
 -13   2   8      207.01      209.84     16.04 o 
 -12   2   8       56.44       21.49     10.47 o 
 -11   2   8     1220.00     1308.99     31.31 o 
 -10   2   8       84.02       92.31     11.23 o 
  -9   2   8      531.82      551.89     24.54 o 
  -8   2   8        5.67       20.80      9.93 o 
  -7   2   8     9748.60    10475.01    134.68 o 
  -6   2   8      418.41      433.59     18.08 o 
  -5   2   8        1.32        4.54     20.15 o 
  -4   2   8     3157.31     3309.87    132.95 o 
  -3   2   8     1426.60     1364.08     77.20 o 
  -2   2   8       25.75       39.10     12.87 o 
  -1   2   8     9134.49     9351.29    151.91 o 
   0   2   8      171.10      174.63     15.60 o 
   1   2   8       42.94       43.39      8.41 o 
   2   2   8       21.16       21.95      8.00 o 
   3   2   8     4833.61     4948.16     56.90 o 
   4   2   8     2355.72     2505.27     42.43 o 
   5   2   8      374.78      366.21     18.69 o 
   6   2   8       15.46       10.46      7.72 o 
   7   2   8       70.16       75.47     10.38 o 
   8   2   8     2630.35     2575.32     41.88 o 
   9   2   8     2229.61     2271.02     40.31 o 
  10   2   8      294.25      339.46     18.47 o 
  11   2   8      848.92      877.66     28.80 o 
  12   2   8      306.23      319.15     20.70 o 
  13   2   8      152.39      144.84     22.77 o 
  14   2   8      376.61      371.34     25.36 o 
  15   2   8       91.91       63.81     16.94 o 
  16   2   8      117.26      120.06     18.98 o 
  17   2   8       41.48       15.52     22.05 o 
  18   2   8      278.33      307.92     32.86 o 
  19   2   8        0.03      -13.35     21.94 o 
 -21   3   8       20.98       45.97     18.96 o 
 -20   3   8       38.38       26.63     18.07 o 
 -19   3   8        3.86        6.03     16.27 o 
 -18   3   8       13.90       10.92     15.67 o 
 -17   3   8        1.28       10.70     14.77 o 
 -16   3   8        0.07        4.36     17.26 o 
 -15   3   8       25.10       38.88     17.81 o 
 -14   3   8      102.24      100.55     20.12 o 
 -13   3   8        9.09      -15.64     13.94 o 
 -12   3   8        0.13      -10.67     14.24 o 
 -11   3   8      240.91      254.04     25.56 o 
 -10   3   8      182.75      127.16     23.72 o 
  -9   3   8       32.10       31.92     42.02 o 
  -8   3   8       18.87       38.36     26.28 o 
  -7   3   8       53.41       30.17     25.99 o 
  -6   3   8       61.76       75.49     31.82 o 
  -5   3   8      566.48      474.22     55.51 o 
  -4   3   8      854.91      763.22     67.71 o 
  -3   3   8      332.65      344.10     53.80 o 
  -2   3   8       27.11       43.27     30.23 o 
  -1   3   8       67.88       82.48     15.34 o 
   0   3   8     1665.59     1560.90     45.61 o 
   1   3   8        1.08       -2.29     11.83 o 
   2   3   8      291.78      275.21     23.32 o 
   3   3   8       76.88       97.13     13.02 o 
   4   3   8      378.44      306.69     21.17 o 
   5   3   8      125.25      126.73     14.22 o 
   6   3   8       94.73       99.07     15.50 o 
   7   3   8      334.70      350.57     21.25 o 
   8   3   8      547.11      518.58     28.19 o 
   9   3   8      275.96      288.92     26.30 o 
  10   3   8       37.56       33.68     15.97 o 
  11   3   8       36.33       32.06     28.67 o 
  12   3   8        2.07        3.69     18.48 o 
  13   3   8      158.86      161.80     28.65 o 
  14   3   8      125.67      141.82     24.70 o 
  15   3   8      151.29      170.49     27.48 o 
  16   3   8        2.05      -16.75     22.32 o 
  17   3   8        2.03       13.33     20.17 o 
  18   3   8        0.91       -4.16     18.99 o 
 -20   4   8       57.97       57.85     24.29 o 
 -19   4   8       24.51       22.30     21.32 o 
 -18   4   8        3.45       23.33     21.54 o 
 -17   4   8        0.69       19.28     18.71 o 
 -16   4   8        7.28        4.95     18.46 o 
 -15   4   8        1.20       -3.47     19.07 o 
 -14   4   8       11.86       22.96     17.66 o 
 -13   4   8       51.00       57.38     28.60 o 
 -12   4   8      212.41      287.83     44.69 o 
 -11   4   8       59.94       42.92     24.73 o 
 -10   4   8      122.45       92.72     29.01 o 
  -9   4   8       73.13      111.32     42.55 o 
  -8   4   8       14.72       -8.01     25.81 o 
  -7   4   8      302.71      323.65     53.92 o 
  -6   4   8       98.25       41.72     30.70 o 
  -5   4   8       93.22      115.27     37.54 o 
  -4   4   8      869.19      734.52     73.90 o 
  -3   4   8      238.41      230.01     49.50 o 
  -2   4   8     1040.51      960.76     79.91 o 
  -1   4   8       60.19       66.18     27.23 o 
   0   4   8       38.77       41.59     14.31 o 
   1   4   8      253.10      269.30     23.05 o 
   2   4   8       21.85       53.66     27.88 o 
   3   4   8      140.71      171.02     21.89 o 
   4   4   8      154.96      144.72     23.78 o 
   5   4   8      177.41      280.44     90.46 o 
   6   4   8     2710.75     2875.72     82.18 o 
   7   4   8      184.65      208.10     28.83 o 
   8   4   8      218.68      200.82     21.40 o 
   9   4   8       24.83       14.53     14.20 o 
  10   4   8      430.47      491.85     48.42 o 
  11   4   8      168.36      191.18     25.67 o 
  12   4   8       47.18       40.74     19.87 o 
  13   4   8       82.81       82.41     22.64 o 
  14   4   8       20.63       16.12     19.71 o 
  15   4   8       17.91       24.40     20.61 o 
  16   4   8       57.96       67.43     24.32 o 
  17   4   8       20.80       14.55     22.42 o 
 -18   5   8       66.37       69.10     24.53 o 
 -17   5   8       40.16       80.57     36.50 o 
 -16   5   8      242.48      205.88     46.24 o 
 -15   5   8      339.21      304.31     54.81 o 
 -14   5   8       43.55       36.78     29.70 o 
 -13   5   8        0.67        9.32     26.01 o 
 -12   5   8       86.08       48.14     29.40 o 
 -11   5   8      665.27      670.58     62.47 o 
 -10   5   8      145.28       77.95     30.08 o 
  -9   5   8        1.55      -29.88     26.75 o 
  -8   5   8        4.26       48.91     37.01 o 
  -7   5   8        1.76        8.37     29.58 o 
  -6   5   8       22.34       17.44     30.00 o 
  -5   5   8      329.17      283.11     57.99 o 
  -4   5   8        0.63        5.30     28.82 o 
  -3   5   8      866.52     1012.44     92.99 o 
  -2   5   8        4.69       36.66     31.41 o 
  -1   5   8        0.18        4.30     27.76 o 
   0   5   8      212.65      138.43     46.32 o 
   1   5   8      235.65      330.72     63.76 o 
   2   5   8      955.47      993.63     65.59 o 
   3   5   8       32.91       35.51     18.80 o 
   4   5   8      170.10      224.41     42.23 o 
   5   5   8      190.53      129.01     26.35 o 
   6   5   8      126.59      160.64     28.34 o 
   7   5   8      891.43      863.07     52.55 o 
   8   5   8      336.57      380.72     95.60 o 
   9   5   8      200.20      204.85     38.46 o 
  10   5   8      268.45      298.40     59.23 o 
  11   5   8      130.72      158.39     40.21 o 
  12   5   8      129.41       96.73     61.47 o 
  13   5   8        1.61       -0.41     19.48 o 
  14   5   8        0.02      -16.73     29.88 o 
  15   5   8        0.89       -9.76     20.62 o 
 -16   6   8       22.28       52.16     34.99 o 
 -15   6   8       13.20       34.00     32.87 o 
 -14   6   8        3.75       -3.92     29.49 o 
 -13   6   8       31.77       45.28     31.61 o 
 -12   6   8        0.92      -20.43     24.16 o 
 -11   6   8       28.56       19.12     27.73 o 
 -10   6   8       82.82       60.48     30.82 o 
  -9   6   8       16.12       13.69     26.02 o 
  -8   6   8      534.89      474.99     79.56 o 
  -7   6   8     1581.99     1650.02    125.41 o 
  -6   6   8      956.33      806.41     95.29 o 
  -5   6   8      880.38      777.77     92.93 o 
  -4   6   8     1032.77      992.58     99.71 o 
  -3   6   8      627.15      687.26     87.45 o 
  -2   6   8      274.59      133.89     50.56 o 
  -1   6   8      139.71       74.72     41.43 o 
   0   6   8      750.41      750.67     93.05 o 
   1   6   8       57.39       -0.18     36.07 o 
   2   6   8        0.11        2.77     38.31 o 
   3   6   8       91.23       82.80     47.38 o 
   4   6   8       42.03       -3.74     25.16 o 
   5   6   8      298.02      290.44     36.49 o 
   6   6   8      191.09      201.70     33.47 o 
   7   6   8        7.60       29.89     29.63 o 
   8   6   8       42.49       66.86     27.40 o 
   9   6   8      138.15      136.99     38.09 o 
  10   6   8        7.53       20.59     33.60 o 
  11   6   8       60.07       69.02     36.27 o 
  12   6   8       99.54       68.55     37.16 o 
  13   6   8      127.66      252.38    105.75 o 
 -13   7   8       39.73       38.24     35.41 o 
 -12   7   8      249.54      263.91     54.10 o 
 -11   7   8       80.25       72.08     36.23 o 
 -10   7   8        0.07       26.96     33.13 o 
  -9   7   8       27.63       66.46     34.73 o 
  -8   7   8      108.04      122.64     39.42 o 
  -7   7   8        2.27       -8.66     35.36 o 
  -6   7   8      102.54       96.41     49.86 o 
  -5   7   8       87.22      128.82     53.63 o 
  -4   7   8       78.66       52.15     39.90 o 
  -3   7   8      101.35      199.78     61.94 o 
  -2   7   8       29.31       30.23     42.19 o 
  -1   7   8       20.58       78.08     46.79 o 
   0   7   8      319.56      296.37     73.78 o 
   1   7   8      491.91      455.07     84.09 o 
   2   7   8       93.81       25.69     48.26 o 
   3   7   8       65.40       -5.66     44.55 o 
   4   7   8      217.32      235.49     74.61 o 
   5   7   8      128.59       88.51     41.29 o 
   6   7   8       21.55      -13.92     29.73 o 
   7   7   8      473.06      543.81     67.42 o 
   8   7   8      484.09      454.34    106.08 o 
   9   7   8      210.72      217.30     79.55 o 
  10   7   8      304.79      474.23     81.68 o 
  -7   8   8      105.06       87.55     39.70 o 
  -6   8   8       62.31       26.50     33.81 o 
  -5   8   8      136.20       58.93     50.92 o 
  -4   8   8      265.22      527.20     94.05 o 
  -3   8   8      156.14       95.76     57.93 o 
  -2   8   8       30.87        0.59     45.26 o 
  -1   8   8      320.70      239.85     71.42 o 
   0   8   8      314.97      337.44     82.33 o 
   1   8   8        5.78       28.76     52.39 o 
   2   8   8       38.95      109.02     61.35 o 
   3   8   8      130.82      138.08     67.00 o 
   4   8   8        9.19      -16.09     52.86 o 
 -22   1   9        3.06        6.31     17.47 o 
 -21   1   9        1.81       -1.61     18.61 o 
 -20   1   9        2.76       -4.78     15.10 o 
 -19   1   9       25.17       19.92     14.86 o 
 -18   1   9       81.86       48.36     17.20 o 
 -17   1   9      276.19      251.22     22.99 o 
 -16   1   9        3.41        1.18     12.99 o 
 -15   1   9       12.01        8.40     11.22 o 
 -14   1   9      207.81      213.73     13.76 o 
 -13   1   9      142.07      125.51     11.61 o 
 -12   1   9      293.19      358.02     15.33 o 
 -11   1   9      100.03       61.27      9.29 o 
 -10   1   9      273.04      253.87     13.32 o 
  -9   1   9      524.88      517.02     16.59 o 
  -8   1   9      484.07      587.00     16.65 o 
  -7   1   9      575.88      502.34     15.25 o 
  -6   1   9     2652.75     2555.56     36.95 o 
  -5   1   9      504.08      479.16     16.33 o 
  -4   1   9      441.70      420.11     14.56 o 
  -3   1   9      189.48      182.17     17.92 o 
  -2   1   9       16.46       22.67      6.27 o 
  -1   1   9       38.94       39.24      6.19 o 
   0   1   9       80.66       91.87      6.93 o 
   1   1   9     3044.85     3011.62     34.45 o 
   2   1   9      203.83      217.76      9.03 o 
   3   1   9      182.58      251.40     10.64 o 
   4   1   9     1057.43     1177.31     22.74 o 
   5   1   9      565.01      579.49     14.19 o 
   6   1   9      149.78      172.27     10.39 o 
   7   1   9      301.01      278.61     14.89 o 
   8   1   9      757.55      811.33     29.30 o 
   9   1   9        4.77        1.30     11.16 o 
  10   1   9      981.29     1009.93     39.52 o 
  11   1   9      268.74      227.35     27.69 o 
  12   1   9      103.83       97.18     21.52 o 
  13   1   9      193.86      206.59     30.20 o 
  14   1   9       82.98       67.14     21.83 o 
  15   1   9       77.65       79.77     17.59 o 
  16   1   9       82.18      116.83     20.43 o 
  17   1   9       65.40       75.60     28.21 o 
  18   1   9        1.52      -17.87     17.63 o 
  19   1   9       20.37       22.57     30.35 o 
 -22   2   9      216.82      148.75     40.21 o 
 -21   2   9      122.20       69.19     27.63 o 
 -20   2   9      100.94      100.85     31.85 o 
 -19   2   9       75.35       38.64     19.56 o 
 -18   2   9       34.82       35.44     16.13 o 
 -17   2   9       37.31       11.57     15.14 o 
 -16   2   9       82.02       83.31     17.25 o 
 -15   2   9       24.43       36.08     14.72 o 
 -14   2   9      232.29      252.91     21.06 o 
 -13   2   9       74.36       47.43     13.76 o 
 -12   2   9       82.67       53.93     19.08 o 
 -11   2   9       33.52       49.68     12.78 o 
 -10   2   9     2629.80     2707.56    118.91 o 
  -9   2   9      103.59      123.50     15.45 o 
  -8   2   9       83.80      105.30     14.16 o 
  -7   2   9      144.94      150.28     14.93 o 
  -6   2   9       58.53       64.22     11.70 o 
  -5   2   9      232.88      252.37     26.31 o 
  -4   2   9      780.83      889.23     64.57 o 
  -3   2   9      471.83      423.36     21.26 o 
  -2   2   9      699.48      653.07     27.06 o 
  -1   2   9     4384.51     4604.95     65.35 o 
   0   2   9     1233.08     1070.70     26.82 o 
   1   2   9      143.84      125.80     19.10 o 
   2   2   9     1446.28     1521.41     25.79 o 
   3   2   9      638.96      685.47     18.09 o 
   4   2   9      687.20      668.12     18.97 o 
   5   2   9     1403.12     1328.53     26.94 o 
   6   2   9      601.23      594.10     19.83 o 
   7   2   9       64.69       62.87     11.66 o 
   8   2   9        5.53       -2.79     14.90 o 
   9   2   9     1866.46     1985.72     38.39 o 
  10   2   9        8.75        6.22     11.64 o 
  11   2   9      298.65      328.15     24.15 o 
  12   2   9      207.56      230.17     20.50 o 
  13   2   9       51.24       20.86     13.86 o 
  14   2   9      168.71      150.15     18.72 o 
  15   2   9      575.67      597.01     29.09 o 
  16   2   9        0.63      -23.21     15.47 o 
  17   2   9      429.64      442.97     40.02 o 
  18   2   9        1.44      -30.68     20.45 o 
 -21   3   9        1.31       17.86     20.11 o 
 -20   3   9       17.75        9.07     20.22 o 
 -19   3   9        0.12       27.58     16.75 o 
 -18   3   9      111.24      111.96     20.92 o 
 -17   3   9        5.53       -5.75     16.61 o 
 -16   3   9       50.49       31.91     15.56 o 
 -15   3   9      296.29      339.53     31.32 o 
 -14   3   9      342.81      345.50     40.28 o 
 -13   3   9       25.17       17.61     15.71 o 
 -12   3   9     1160.54     1280.35     48.02 o 
 -11   3   9     1697.56     1669.14     53.71 o 
 -10   3   9      940.45      874.67     54.19 o 
  -9   3   9     1442.75     1639.30     57.97 o 
  -8   3   9      893.09      829.29     59.05 o 
  -7   3   9       13.20       -7.31     22.51 o 
  -6   3   9        6.30       14.20     23.63 o 
  -5   3   9      283.77      308.15     48.44 o 
  -4   3   9      107.22       45.49     27.87 o 
  -3   3   9     1284.02     1193.18     83.39 o 
  -2   3   9       16.69       13.32     25.64 o 
  -1   3   9      122.16      144.61     19.16 o 
   0   3   9      366.33      316.31     24.69 o 
   1   3   9     1919.36     1925.48     42.06 o 
   2   3   9      218.28      247.71     17.11 o 
   3   3   9     1865.00     1803.53     51.04 o 
   4   3   9      883.70      827.90     29.72 o 
   5   3   9      336.90      297.80     20.85 o 
   6   3   9      177.19      197.28     19.17 o 
   7   3   9     2677.04     2785.18     61.89 o 
   8   3   9     2966.04     2905.02     64.77 o 
   9   3   9       96.62      115.62     38.87 o 
  10   3   9       13.40       23.50     15.49 o 
  11   3   9      221.51      203.18     25.67 o 
  12   3   9       38.67       35.84     17.73 o 
  13   3   9        0.63        9.73     17.57 o 
  14   3   9        6.18      -24.74     16.50 o 
  15   3   9       16.30        3.38     24.30 o 
  16   3   9        4.10       35.58     26.57 o 
  17   3   9      251.19      283.25     30.58 o 
 -20   4   9       89.00      128.08     28.43 o 
 -19   4   9      123.27      137.66     28.63 o 
 -18   4   9       87.75       59.41     26.24 o 
 -17   4   9        4.46       30.75     20.93 o 
 -16   4   9       70.56       74.83     22.13 o 
 -15   4   9        2.51       10.52     18.44 o 
 -14   4   9       83.52       54.48     20.49 o 
 -13   4   9        6.12       20.12     23.46 o 
 -12   4   9      132.47      164.46     37.64 o 
 -11   4   9     1427.74     1269.59     73.18 o 
 -10   4   9      131.45       88.87     43.20 o 
  -9   4   9       20.56      -16.74     24.93 o 
  -8   4   9      270.10      273.91     55.40 o 
  -7   4   9      382.77      394.66     59.93 o 
  -6   4   9      173.86      200.84     48.91 o 
  -5   4   9      256.27      256.47     52.57 o 
  -4   4   9      174.46      135.95     41.61 o 
  -3   4   9      719.73      550.01     68.01 o 
  -2   4   9      778.21      842.89     79.50 o 
  -1   4   9     2023.40     2163.34     73.61 o 
   0   4   9      674.31      745.31     34.88 o 
   1   4   9       81.61      116.93     19.19 o 
   2   4   9       38.42       77.77     18.17 o 
   3   4   9      231.43      215.57     34.47 o 
   4   4   9      452.03      494.07     45.80 o 
   5   4   9      493.79      495.50     83.30 o 
   6   4   9      115.91      116.07     25.58 o 
   7   4   9        0.06      -24.67     17.70 o 
   8   4   9      362.24      401.55     27.81 o 
   9   4   9     1081.54     1163.51     43.26 o 
  10   4   9        2.35       -1.77     15.11 o 
  11   4   9      123.52      112.98     22.62 o 
  12   4   9      374.48      357.13     35.54 o 
  13   4   9        3.13       -8.10     18.85 o 
  14   4   9      297.12      274.98     45.34 o 
  15   4   9      346.16      349.78     36.60 o 
  16   4   9      249.99      222.57     34.05 o 
 -18   5   9      106.67      103.25     27.66 o 
 -17   5   9       67.41       52.79     40.01 o 
 -16   5   9       63.41       49.19     32.21 o 
 -15   5   9      106.13       61.92     48.68 o 
 -14   5   9      100.65       98.26     77.44 o 
 -13   5   9      195.24      275.50     49.70 o 
 -12   5   9       37.13       61.37     30.15 o 
 -11   5   9      148.76      160.64     37.80 o 
 -10   5   9       62.11        3.62     23.70 o 
  -9   5   9       50.07       19.80     29.88 o 
  -8   5   9      121.39       63.94     39.96 o 
  -7   5   9       97.77      124.58     47.03 o 
  -6   5   9        1.13       23.63     34.71 o 
  -5   5   9       12.28       52.98     37.07 o 
  -4   5   9        9.40       17.33     31.12 o 
  -3   5   9        0.03       -8.90     28.58 o 
  -2   5   9        8.53       22.28     31.00 o 
  -1   5   9        9.19       25.75     30.23 o 
   0   5   9     1306.19     1287.06    103.07 o 
   1   5   9       39.00       74.43     42.78 o 
   2   5   9        0.51        0.12     31.88 o 
   3   5   9       54.45       35.68     24.34 o 
   4   5   9       93.65      138.98     33.00 o 
   5   5   9       94.20      102.36     25.85 o 
   6   5   9       77.17      114.14     27.15 o 
   7   5   9      695.23      711.97     78.86 o 
   8   5   9      125.70      152.37     32.06 o 
   9   5   9      212.16      293.15     38.24 o 
  10   5   9      686.19      737.51     54.89 o 
  11   5   9      128.75       81.68     37.25 o 
  12   5   9        5.01        8.83     19.26 o 
  13   5   9        7.90       -5.22     20.58 o 
  14   5   9       42.14       49.42     24.01 o 
  15   5   9       75.87       13.03     33.66 o 
 -16   6   9       45.44       30.69     34.85 o 
 -15   6   9       32.64       22.88     35.06 o 
 -14   6   9       23.69       27.44     30.54 o 
 -13   6   9        3.09       15.03     31.34 o 
 -12   6   9        8.26        1.95     28.43 o 
 -11   6   9       17.90       38.01     30.04 o 
 -10   6   9       99.02       80.53     34.27 o 
  -9   6   9        0.26        6.78     36.12 o 
  -8   6   9       43.25       94.70     46.61 o 
  -7   6   9        9.21       -0.59     34.83 o 
  -6   6   9        0.11       -9.49     33.71 o 
  -5   6   9        8.86        3.89     33.47 o 
  -4   6   9      243.94      218.46     55.75 o 
  -3   6   9        6.39        7.13     34.36 o 
  -2   6   9       24.59       57.28     40.90 o 
  -1   6   9       24.77       -0.24     35.54 o 
   0   6   9       34.47       24.63     35.65 o 
   1   6   9        0.16      -12.38     34.83 o 
   2   6   9      166.66      249.10     63.35 o 
   3   6   9        1.35       34.36     43.55 o 
   4   6   9      196.85      222.76     66.42 o 
   5   6   9       50.93       33.94     44.02 o 
   6   6   9      299.76      287.39     39.21 o 
   7   6   9       69.08       58.50     31.24 o 
   8   6   9       38.24       38.05     27.09 o 
   9   6   9        0.46       24.86     34.87 o 
  10   6   9        4.41        8.09     27.75 o 
  11   6   9       32.81       76.80     65.18 o 
  12   6   9       25.69       48.75     37.76 o 
 -12   7   9       28.72      -18.11     30.45 o 
 -11   7   9        1.66       -8.91     29.35 o 
 -10   7   9        6.90        0.18     31.51 o 
  -9   7   9       75.77       37.80     33.88 o 
  -8   7   9       27.03        4.29     33.83 o 
  -7   7   9        1.01      -27.17     37.60 o 
  -6   7   9        1.39       14.85     41.02 o 
  -5   7   9        2.62      -11.49     37.30 o 
  -4   7   9        2.74      -40.13     34.24 o 
  -3   7   9       24.93       47.91     43.43 o 
  -2   7   9        0.11       54.10     46.14 o 
  -1   7   9       10.00      -16.91     39.07 o 
   0   7   9        9.11       53.92     45.91 o 
   1   7   9        2.41       57.16     48.85 o 
   2   7   9       42.93       73.96     52.74 o 
   3   7   9        0.41      -31.23     42.61 o 
   4   7   9        6.77      -13.55     47.91 o 
   5   7   9       17.03        3.59     49.74 o 
   6   7   9        2.43       33.47     52.04 o 
   7   7   9        1.73      -42.22     36.27 o 
   8   7   9      203.31      229.28    109.44 o 
   9   7   9       45.81       -9.65     36.64 o 
  -6   8   9        8.46       26.58     48.74 o 
  -5   8   9       35.25      -54.81     36.54 o 
  -4   8   9       72.12       14.03     45.02 o 
  -3   8   9       91.43       98.42     57.28 o 
  -2   8   9       65.97       58.17     57.63 o 
  -1   8   9       52.70       17.50     49.09 o 
   0   8   9      255.76      406.80     90.81 o 
   1   8   9       34.74       20.74     55.45 o 
   2   8   9       11.85      -12.14     53.39 o 
 -22   0  10       12.93      -17.68     36.36 o 
 -21   0  10       61.89       82.39     38.84 o 
 -20   0  10       37.26       19.33     32.41 o 
 -19   0  10       24.29       21.03     19.11 o 
 -18   0  10        5.96        8.39     31.20 o 
 -17   0  10      114.69      131.01     23.25 o 
 -16   0  10     1355.36     1276.08     61.47 o 
 -15   0  10      298.56      306.60     38.60 o 
 -14   0  10      111.45      148.12     20.90 o 
 -13   0  10      203.59      231.22     49.06 o 
 -12   0  10       39.39       35.06     15.35 o 
 -11   0  10       48.75       91.08     15.14 o 
 -10   0  10     2498.67     2643.19     64.11 o 
  -9   0  10       82.52      111.10     13.25 o 
  -8   0  10      779.22      892.09     34.12 o 
  -7   0  10     2321.13     2737.56     54.07 o 
  -6   0  10     1720.74     1769.64     40.31 o 
  -5   0  10     1269.77     1215.44     31.79 o 
  -4   0  10     1760.76     1827.02     40.10 o 
  -3   0  10     7674.48     7550.54    111.29 o 
  -2   0  10     2904.76     3180.74     54.16 o 
  -1   0  10     9011.91     9052.09    334.37 o 
   0   0  10     7105.55     6570.12    115.28 o 
   1   0  10     7619.71     7945.18    137.15 o 
   2   0  10     8709.44     9212.24    136.18 o 
   3   0  10     1723.84     1813.72     33.06 o 
   4   0  10      560.28      552.38     22.46 o 
   5   0  10     2101.21     2082.89     53.57 o 
   6   0  10     1408.04     1265.70     49.68 o 
   7   0  10      966.82      878.45     40.46 o 
   8   0  10      327.97      299.37     20.12 o 
   9   0  10      501.58      502.50     24.94 o 
  10   0  10       41.15       53.09     15.71 o 
  11   0  10       13.38       12.37     14.51 o 
  12   0  10       25.44       -6.46     18.09 o 
  13   0  10        2.84       -0.41     24.38 o 
  14   0  10       12.70        2.01     28.83 o 
  15   0  10       45.71       62.27     87.42 o 
  16   0  10       76.33       38.13     34.92 o 
  17   0  10      433.03      411.19     95.17 o 
  18   0  10       19.22       36.99     38.00 o 
 -22   1  10        0.07       19.96     17.61 o 
 -21   1  10       65.18       24.17     17.53 o 
 -20   1  10        1.14       -7.52     14.78 o 
 -19   1  10       11.11       -7.46     13.85 o 
 -18   1  10      272.87      220.01     20.91 o 
 -17   1  10      173.21      175.00     19.13 o 
 -16   1  10        0.68       -9.98     21.16 o 
 -15   1  10      146.84      132.75     19.05 o 
 -14   1  10      492.77      533.86     23.11 o 
 -13   1  10       20.49       31.07      9.49 o 
 -12   1  10      416.42      453.89     17.42 o 
 -11   1  10      823.49      674.16     23.22 o 
 -10   1  10      632.22      757.37     31.25 o 
  -9   1  10       41.52       55.85      9.32 o 
  -8   1  10     1380.30     1282.10     24.92 o 
  -7   1  10     1844.88     1892.02     31.88 o 
  -6   1  10     1286.16     1169.82     23.61 o 
  -5   1  10       91.56       62.51     11.50 o 
  -4   1  10       99.02       82.88      7.89 o 
  -3   1  10      947.40     1083.68     21.70 o 
  -2   1  10      110.93      137.93     11.74 o 
  -1   1  10      157.83      136.84     11.19 o 
   0   1  10       33.87       33.69      6.28 o 
   1   1  10     2610.89     2635.65     34.05 o 
   2   1  10     1650.22     1671.77     23.86 o 
   3   1  10      184.48      204.55      9.91 o 
   4   1  10      116.97      115.07      9.00 o 
   5   1  10       21.30       18.63      6.98 o 
   6   1  10      148.85      155.72     14.08 o 
   7   1  10       46.57       31.01     15.02 o 
   8   1  10     2165.11     2138.97     38.77 o 
   9   1  10     2420.49     2435.27     56.00 o 
  10   1  10     1461.67     1535.61     34.54 o 
  11   1  10      502.09      488.52     23.41 o 
  12   1  10     1038.20      903.11     34.35 o 
  13   1  10      189.32      190.07     20.83 o 
  14   1  10        0.64       31.53     19.57 o 
  15   1  10       93.39       39.88     31.52 o 
  16   1  10        0.07      -21.09     15.95 o 
  17   1  10       65.62      109.19     25.84 o 
  18   1  10       29.22       14.85     28.70 o 
 -21   2  10        9.72        4.50     18.96 o 
 -20   2  10       38.07       30.11     19.61 o 
 -19   2  10       46.73       22.45     17.48 o 
 -18   2  10      105.66      145.26     23.20 o 
 -17   2  10       37.93       42.99     17.44 o 
 -16   2  10       24.83       29.03     16.39 o 
 -15   2  10      157.75      107.37     17.68 o 
 -14   2  10       51.98       62.32     15.07 o 
 -13   2  10       73.59       49.88     17.52 o 
 -12   2  10       17.23       19.10     12.75 o 
 -11   2  10     1187.63     1211.06     52.09 o 
 -10   2  10      189.06      221.33     19.71 o 
  -9   2  10       36.30       30.11     19.71 o 
  -8   2  10       81.64       60.20     13.26 o 
  -7   2  10       77.78      104.32     14.17 o 
  -6   2  10       18.56       41.48     14.60 o 
  -5   2  10      684.49      610.55     24.85 o 
  -4   2  10       41.84       59.87     11.70 o 
  -3   2  10     2261.65     2399.47     44.97 o 
  -2   2  10       33.15       23.69      8.76 o 
  -1   2  10      749.73      788.52     21.26 o 
   0   2  10     1143.96     1184.10     26.06 o 
   1   2  10     2030.78     2113.35     30.84 o 
   2   2  10      285.78      323.09     14.81 o 
   3   2  10      161.89      176.26     11.90 o 
   4   2  10      339.94      363.82     15.67 o 
   5   2  10     1061.04     1045.87     25.10 o 
   6   2  10       71.15       56.53     15.44 o 
   7   2  10      847.30      908.31     25.79 o 
   8   2  10        4.36       -2.70     10.72 o 
   9   2  10      891.18      921.97     30.42 o 
  10   2  10        6.32       12.54     11.47 o 
  11   2  10       69.97       54.27     15.22 o 
  12   2  10      265.13      222.68     21.30 o 
  13   2  10       15.90       -0.17     17.41 o 
  14   2  10      454.43      430.73     43.55 o 
  15   2  10        5.33       -2.01     25.04 o 
  16   2  10      186.54      167.33     27.65 o 
  17   2  10        9.04       45.67     24.57 o 
  18   2  10      164.59      182.43     35.91 o 
 -21   3  10        0.01       10.51     20.03 o 
 -20   3  10        0.13      -22.70     16.59 o 
 -19   3  10        2.58      -12.06     18.28 o 
 -18   3  10       18.95       10.15     16.23 o 
 -17   3  10        2.81      -21.29     14.19 o 
 -16   3  10       28.34       29.55     16.05 o 
 -15   3  10        3.83       -6.33     15.17 o 
 -14   3  10      224.55      209.48     26.26 o 
 -13   3  10        5.93        6.84     23.97 o 
 -12   3  10      412.32      451.81     32.76 o 
 -11   3  10      525.64      528.37     37.90 o 
 -10   3  10       84.82      104.78     22.57 o 
  -9   3  10      217.12      173.49     25.78 o 
  -8   3  10       96.71       57.97     19.51 o 
  -7   3  10       24.79       33.41     28.70 o 
  -6   3  10      108.08      106.08     36.60 o 
  -5   3  10        0.12       -5.13     22.63 o 
  -4   3  10      372.45      316.99     51.80 o 
  -3   3  10        0.17       -8.96     20.74 o 
  -2   3  10       11.52       40.96     29.41 o 
  -1   3  10      106.64      107.52     13.24 o 
   0   3  10        0.90        6.12      9.86 o 
   1   3  10        1.78       22.03     10.71 o 
   2   3  10      248.15      283.17     19.24 o 
   3   3  10      190.50      220.45     19.10 o 
   4   3  10      481.55      515.13     31.40 o 
   5   3  10        6.67       16.33     12.85 o 
   6   3  10      470.25      466.50     29.64 o 
   7   3  10      509.42      508.09     39.00 o 
   8   3  10        2.15        6.67     14.94 o 
   9   3  10        0.33       13.31     17.63 o 
  10   3  10       13.20        0.40     17.16 o 
  11   3  10        1.78        0.22     16.04 o 
  12   3  10       13.98       29.81     18.92 o 
  13   3  10        8.09       43.81     27.45 o 
  14   3  10        1.69        4.95     18.82 o 
  15   3  10       14.36       13.54     20.80 o 
  16   3  10       75.84       13.54     23.09 o 
  17   3  10        0.39        3.59     20.52 o 
 -19   4  10       18.64       58.23     26.73 o 
 -18   4  10        0.38       15.16     21.38 o 
 -17   4  10       29.00       15.43     19.49 o 
 -16   4  10       14.46        9.21     18.83 o 
 -15   4  10       27.72       21.58     19.67 o 
 -14   4  10      162.33      155.48     25.23 o 
 -13   4  10       14.55       -4.03     23.29 o 
 -12   4  10      126.77       67.75     30.93 o 
 -11   4  10        5.36       12.73     31.47 o 
 -10   4  10       27.68      -17.15     27.40 o 
  -9   4  10       52.08       21.80     33.89 o 
  -8   4  10      222.15      154.16     43.73 o 
  -7   4  10       61.41       58.46     34.77 o 
  -6   4  10      111.01       84.04     36.95 o 
  -5   4  10      323.43      258.24     52.33 o 
  -4   4  10        3.20      -19.45     24.81 o 
  -3   4  10        7.61       -8.31     26.93 o 
  -2   4  10        4.74       -5.36     26.40 o 
  -1   4  10     1000.29      921.15     85.98 o 
   0   4  10        7.84       16.21     28.99 o 
   1   4  10      188.14      260.33     35.35 o 
   2   4  10        2.98      -19.07     21.56 o 
   3   4  10      138.97      206.50     54.33 o 
   4   4  10       10.21       15.30     24.40 o 
   5   4  10        3.71       32.95     25.43 o 
   6   4  10      413.11      398.47     46.17 o 
   7   4  10        3.12      -16.12     26.70 o 
   8   4  10       56.88       62.17     19.62 o 
   9   4  10      108.12      113.00     20.62 o 
  10   4  10        0.69       -4.60     16.07 o 
  11   4  10       16.99       -5.89     16.65 o 
  12   4  10      394.62      429.94     39.84 o 
  13   4  10       29.28       57.42     22.13 o 
  14   4  10       12.12       17.62     37.74 o 
  15   4  10        0.06      -22.39     20.81 o 
  16   4  10       27.82       50.05     24.65 o 
 -18   5  10       45.72       89.51     30.94 o 
 -17   5  10        1.41       19.59     22.28 o 
 -16   5  10       30.62       30.12     31.13 o 
 -15   5  10      133.25      108.02     38.46 o 
 -14   5  10       56.29       28.96     68.54 o 
 -13   5  10        0.12       19.94     28.25 o 
 -12   5  10      209.04      187.86     41.86 o 
 -11   5  10      162.77      114.15     36.24 o 
 -10   5  10      146.68      216.51     56.99 o 
  -9   5  10      435.38      509.87     78.38 o 
  -8   5  10      395.88      371.56     71.42 o 
  -7   5  10       79.82       63.59     41.49 o 
  -6   5  10       13.80      -22.28     27.58 o 
  -5   5  10        6.94       -8.13     27.76 o 
  -4   5  10       34.62       72.49     37.36 o 
  -3   5  10       43.92       86.04     38.07 o 
  -2   5  10       66.49       77.91     40.43 o 
  -1   5  10        2.21      -18.03     26.34 o 
   0   5  10       93.04       67.48     39.90 o 
   1   5  10       12.16       52.80     39.90 o 
   2   5  10       22.46       22.16     35.77 o 
   3   5  10       22.48        5.48     34.89 o 
   4   5  10       12.52        0.18     23.85 o 
   5   5  10       18.74       61.24     28.52 o 
   6   5  10       86.08       90.84     49.06 o 
   7   5  10      255.37      294.57     47.51 o 
   8   5  10      602.37      623.53     54.92 o 
   9   5  10      152.29      128.87     32.65 o 
  10   5  10      531.65      530.19     73.43 o 
  11   5  10      191.55      203.92     39.74 o 
  12   5  10       97.46       88.95     48.35 o 
  13   5  10       78.00      102.15     27.05 o 
  14   5  10        9.51       44.74     23.19 o 
 -15   6  10      171.02      226.48     50.71 o 
 -14   6  10       43.86       61.71     38.75 o 
 -13   6  10       52.63       25.63     32.28 o 
 -12   6  10       46.89       40.22     32.82 o 
 -11   6  10       43.84       67.68     34.53 o 
 -10   6  10       89.45      104.57     35.95 o 
  -9   6  10       85.06       16.74     41.25 o 
  -8   6  10       49.57       67.59     46.73 o 
  -7   6  10        8.85        8.72     37.54 o 
  -6   6  10      275.63      120.99     51.92 o 
  -5   6  10        4.31      -11.14     32.94 o 
  -4   6  10      769.84      601.98     86.22 o 
  -3   6  10      690.50      604.81     86.28 o 
  -2   6  10      656.01      481.23     79.03 o 
  -1   6  10     1273.55     1248.22    115.68 o 
   0   6  10     1813.60     1846.26    137.72 o 
   1   6  10      888.98      757.44     96.65 o 
   2   6  10      459.73      321.59     73.07 o 
   3   6  10      267.79      308.21     75.79 o 
   4   6  10       31.73       -5.83     43.37 o 
   5   6  10       65.35       27.87     47.56 o 
   6   6  10       20.86      -48.62     39.25 o 
   7   6  10        0.23       -6.12     40.63 o 
   8   6  10       75.23       55.39     75.28 o 
   9   6  10        9.73       20.64     32.51 o 
  10   6  10       32.39       24.20     30.23 o 
  11   6  10       10.47       15.97     38.98 o 
 -12   7  10      207.87      211.99     52.01 o 
 -11   7  10      272.39      261.62     55.14 o 
 -10   7  10       13.10       15.48     33.09 o 
  -9   7  10      214.88      187.50     45.69 o 
  -8   7  10      546.11      474.93     90.40 o 
  -7   7  10       74.42       49.21     44.91 o 
  -6   7  10       13.10      -11.08     38.13 o 
  -5   7  10       16.56        8.37     38.84 o 
  -4   7  10        6.86       47.44     44.79 o 
  -3   7  10        1.08       -3.95     37.54 o 
  -2   7  10      102.48       53.86     47.09 o 
  -1   7  10       46.54       16.21     42.55 o 
   0   7  10      118.27       63.29     49.68 o 
   1   7  10        1.45       21.92     45.49 o 
   2   7  10       11.64      -11.31     42.02 o 
   3   7  10       14.21        7.72     49.86 o 
   4   7  10        3.27       23.04     49.21 o 
   5   7  10        0.43      -47.85     45.49 o 
   6   7  10       57.63       75.08     59.99 o 
   7   7  10      179.97      429.14     96.18 o 
   8   7  10      224.12      146.27     71.07 o 
  -4   8  10       33.17       74.84     54.39 o 
  -3   8  10      109.87      204.02     71.72 o 
  -2   8  10      191.75      173.49     71.72 o 
  -1   8  10      228.70      186.16     71.37 o 
   0   8  10      254.39      383.64     90.87 o 
 -22   1  11        3.32       10.96     24.29 o 
 -21   1  11       44.47       38.81     17.61 o 
 -20   1  11       11.77       14.39     18.31 o 
 -19   1  11        3.99       11.24     14.91 o 
 -18   1  11        0.06      -11.99     13.24 o 
 -17   1  11      120.66      122.45     23.17 o 
 -16   1  11       11.23       -7.79     12.59 o 
 -15   1  11       24.00       28.49     13.81 o 
 -14   1  11       15.36       21.53     12.30 o 
 -13   1  11       12.84       18.79      9.05 o 
 -12   1  11      532.39      482.66     18.14 o 
 -11   1  11      577.67      616.95     26.11 o 
 -10   1  11        6.62       16.03      9.05 o 
  -9   1  11      124.22      132.95     11.54 o 
  -8   1  11      201.58      233.16     13.14 o 
  -7   1  11      498.60      517.11     18.90 o 
  -6   1  11       87.45       87.31      9.26 o 
  -5   1  11       78.94       74.40      8.29 o 
  -4   1  11      135.51      119.56      8.95 o 
  -3   1  11     1542.89     1561.29     30.99 o 
  -2   1  11        7.59       10.28      6.28 o 
  -1   1  11     2609.77     2542.93     34.02 o 
   0   1  11        9.28        0.23      6.13 o 
   1   1  11       44.33       63.63      7.73 o 
   2   1  11       23.87       10.22      9.64 o 
   3   1  11      570.48      556.60     14.63 o 
   4   1  11       16.35       14.19      6.95 o 
   5   1  11      420.96      403.16     14.46 o 
   6   1  11      426.08      494.90     21.79 o 
   7   1  11       26.33       20.35     12.04 o 
   8   1  11      464.34      496.71     23.46 o 
   9   1  11       12.36        2.97     12.69 o 
  10   1  11     1355.03     1385.51     33.52 o 
  11   1  11      156.26      132.32     19.91 o 
  12   1  11      251.48      300.40     21.31 o 
  13   1  11      136.54      171.49     19.20 o 
  14   1  11      182.15      200.65     20.58 o 
  15   1  11        1.75        4.70     15.07 o 
  16   1  11       35.40       45.32     24.93 o 
  17   1  11        8.18        8.99     22.93 o 
 -21   2  11       45.31       17.44     33.45 o 
 -20   2  11       98.36       79.60     27.74 o 
 -19   2  11      219.94      267.66     29.70 o 
 -18   2  11       48.45       38.65     18.50 o 
 -17   2  11       12.71       18.81     16.46 o 
 -16   2  11      274.85      247.79     40.61 o 
 -15   2  11      543.86      616.22     30.86 o 
 -14   2  11      264.09      295.65     22.84 o 
 -13   2  11        8.02       13.69     16.37 o 
 -12   2  11      538.22      552.51     30.69 o 
 -11   2  11      131.88      111.20     17.28 o 
 -10   2  11     1144.61     1119.20     37.69 o 
  -9   2  11      241.39      234.41     20.50 o 
  -8   2  11      533.25      467.67     24.50 o 
  -7   2  11       61.96       55.41     13.54 o 
  -6   2  11       82.17       58.57     13.29 o 
  -5   2  11      747.49      777.60     28.99 o 
  -4   2  11      672.60      650.54     60.37 o 
  -3   2  11     1206.39     1255.33     35.91 o 
  -2   2  11      245.91      238.47     16.47 o 
  -1   2  11      709.00      714.20     20.79 o 
   0   2  11     1748.48     1798.75     30.17 o 
   1   2  11     1018.25     1006.09     22.55 o 
   2   2  11       20.83       17.80     18.02 o 
   3   2  11     1435.26     1543.45     29.93 o 
   4   2  11      828.97      826.20     39.44 o 
   5   2  11       53.18       40.23     14.60 o 
   6   2  11     2830.16     2939.96     46.61 o 
   7   2  11     1243.13     1248.68     30.26 o 
   8   2  11      153.50      122.28     16.22 o 
   9   2  11      557.49      530.91     25.00 o 
  10   2  11      332.16      334.03     29.12 o 
  11   2  11        9.82        6.65     13.58 o 
  12   2  11        2.69       -6.16     12.79 o 
  13   2  11       79.08       58.75     17.72 o 
  14   2  11       21.01       30.93     16.73 o 
  15   2  11       11.66       23.26     19.93 o 
  16   2  11       42.86       21.48     22.96 o 
  17   2  11        0.96        2.25     24.54 o 
 -20   3  11       10.83        6.01     22.32 o 
 -19   3  11        0.19        2.91     18.00 o 
 -18   3  11        6.64       -2.37     17.73 o 
 -17   3  11       34.91       33.56     16.86 o 
 -16   3  11       99.19      146.38     21.22 o 
 -15   3  11       69.07       72.33     21.56 o 
 -14   3  11      132.94      165.07     20.71 o 
 -13   3  11       73.17       99.61     18.72 o 
 -12   3  11       31.92       26.46     14.09 o 
 -11   3  11      659.58      644.96     57.07 o 
 -10   3  11     2327.12     2574.06    109.29 o 
  -9   3  11      334.25      262.95     29.57 o 
  -8   3  11     2008.10     1979.94     66.05 o 
  -7   3  11     1261.33     1266.67     92.93 o 
  -6   3  11      838.77      866.41     77.91 o 
  -5   3  11     1809.75     1635.75    102.60 o 
  -4   3  11     4232.27     4461.06    135.69 o 
  -3   3  11     1800.92     1974.54     75.11 o 
  -2   3  11      647.13      588.03     27.80 o 
  -1   3  11      585.17      597.12     25.17 o 
   0   3  11       21.10       -4.77      9.98 o 
   1   3  11     2504.41     2622.69     66.55 o 
   2   3  11      390.26      463.91     33.71 o 
   3   3  11     2244.49     2398.72     54.25 o 
   4   3  11      939.92      910.40     38.69 o 
   5   3  11     1872.81     1900.18     56.03 o 
   6   3  11      240.35      284.19     31.32 o 
   7   3  11       11.77       27.87     16.68 o 
   8   3  11       26.16       21.17     16.67 o 
   9   3  11      206.05      258.26     87.01 o 
  10   3  11       68.29       22.79     39.07 o 
  11   3  11      348.29      347.48     36.82 o 
  12   3  11      140.72       69.20     38.31 o 
  13   3  11       59.25       47.78     22.19 o 
  14   3  11      149.36      134.93     78.70 o 
  15   3  11      447.53      461.19     45.80 o 
  16   3  11       82.42       78.34     25.56 o 
 -19   4  11      147.31      116.98     28.58 o 
 -18   4  11      193.08      153.30     28.50 o 
 -17   4  11      110.54      122.96     26.68 o 
 -16   4  11      148.91      225.70     29.75 o 
 -15   4  11      204.69      244.54     59.41 o 
 -14   4  11      353.92      449.47     42.13 o 
 -13   4  11      300.86      247.37     34.86 o 
 -12   4  11       31.48       95.69     33.21 o 
 -11   4  11      273.06      223.53     59.17 o 
 -10   4  11      390.55      444.16     72.49 o 
  -9   4  11       81.43       91.40     40.19 o 
  -8   4  11       84.20      120.99     44.43 o 
  -7   4  11      437.06      341.21     62.35 o 
  -6   4  11        0.28       -3.59     27.05 o 
  -5   4  11      631.90      465.26     68.36 o 
  -4   4  11      285.78      223.00     52.39 o 
  -3   4  11     1140.52     1103.19     91.81 o 
  -2   4  11        2.16      -13.38     27.82 o 
  -1   4  11      623.05      517.83     70.66 o 
   0   4  11     1733.43     1519.66    107.43 o 
   1   4  11     1016.17     1083.75     97.71 o 
   2   4  11       10.33      -21.73     21.90 o 
   3   4  11      907.29     1016.74     85.92 o 
   4   4  11      739.10      775.50    103.13 o 
   5   4  11      906.62      994.48    106.90 o 
   6   4  11      627.03      692.66     37.25 o 
   7   4  11      897.87      963.31     44.10 o 
   8   4  11      105.22      114.94     22.16 o 
   9   4  11        9.26       22.17     22.44 o 
  10   4  11        3.26       -9.13     18.76 o 
  11   4  11       53.77       42.15     23.57 o 
  12   4  11      186.71      203.70     34.37 o 
  13   4  11        1.25       -2.55     21.31 o 
  14   4  11       89.68       14.89     28.64 o 
  15   4  11       13.42      237.96     84.57 o 
 -17   5  11        0.93        1.61     21.30 o 
 -16   5  11        4.69       -2.94     31.97 o 
 -15   5  11       34.95       40.82     35.40 o 
 -14   5  11       33.06       45.17     31.76 o 
 -13   5  11       55.19       30.90     31.49 o 
 -12   5  11      119.69       78.29     44.08 o 
 -11   5  11      576.74      604.75     86.69 o 
 -10   5  11      188.95      128.18     50.68 o 
  -9   5  11      170.54      200.01     57.05 o 
  -8   5  11      320.73      196.06     57.69 o 
  -7   5  11      270.54      334.08     68.83 o 
  -6   5  11        0.05      -27.87     27.23 o 
  -5   5  11       16.49       31.29     34.89 o 
  -4   5  11      203.30      204.43     55.87 o 
  -3   5  11      193.92      273.21     59.87 o 
  -2   5  11      137.76       84.68     42.08 o 
  -1   5  11      538.63      535.39     78.44 o 
   0   5  11       56.21       79.14     41.78 o 
   1   5  11       23.83       19.98     38.84 o 
   2   5  11       20.56       24.16     37.13 o 
   3   5  11      195.50      272.56     64.00 o 
   4   5  11      314.92      291.24     67.77 o 
   5   5  11      175.03      174.33     39.90 o 
   6   5  11        5.43       -9.42     39.69 o 
   7   5  11       38.37       32.03     62.32 o 
   8   5  11      699.86      879.09     70.98 o 
   9   5  11      154.37      154.35     44.94 o 
  10   5  11      131.82       82.40     27.32 o 
  11   5  11      371.28      476.48     44.78 o 
  12   5  11      350.05      392.77     54.16 o 
  13   5  11        8.70       35.60     54.51 o 
 -15   6  11      104.06      201.43     51.16 o 
 -14   6  11        0.73        9.08     32.99 o 
 -13   6  11        3.78       -5.85     30.53 o 
 -12   6  11       47.13       98.40     39.19 o 
 -11   6  11       39.40       31.91     46.47 o 
 -10   6  11       26.94       47.20     44.49 o 
  -9   6  11        5.16       11.43     42.55 o 
  -8   6  11       65.32       81.03     49.50 o 
  -7   6  11        0.16       17.03     38.36 o 
  -6   6  11        0.63        4.77     39.66 o 
  -5   6  11       34.87      -18.62     34.71 o 
  -4   6  11       45.05       10.25     37.72 o 
  -3   6  11      373.31      456.78     80.74 o 
  -2   6  11      151.22      102.66     49.80 o 
  -1   6  11       22.31       -4.07     34.77 o 
   0   6  11      548.87      577.53     89.87 o 
   1   6  11       69.40       13.26     41.72 o 
   2   6  11       16.42       -9.13     39.84 o 
   3   6  11        8.46      -33.41     42.49 o 
   4   6  11      106.43      175.03     65.18 o 
   5   6  11       58.43       47.14     49.74 o 
   6   6  11       47.11       28.35     48.50 o 
   7   6  11       19.02       -5.72     50.62 o 
   8   6  11        5.79        3.42     35.52 o 
   9   6  11       16.74       55.33     38.46 o 
  10   6  11       12.27       -1.34     83.03 o 
  11   6  11        5.52       -0.18     51.74 o 
 -11   7  11        5.58       31.60     37.04 o 
 -10   7  11       25.72       46.93     37.24 o 
  -9   7  11        8.08       42.90     48.03 o 
  -8   7  11        7.66       21.10     49.09 o 
  -7   7  11        1.83      -30.59     39.37 o 
  -6   7  11       38.85       90.81     52.63 o 
  -5   7  11        3.82       29.70     44.43 o 
  -4   7  11       82.95       76.14     51.68 o 
  -3   7  11       49.45       27.87     42.25 o 
  -2   7  11       58.24      114.50     61.05 o 
  -1   7  11       19.30       12.49     45.20 o 
   0   7  11       13.53        0.29     44.91 o 
   1   7  11       68.65      152.81     63.53 o 
   2   7  11        0.82      -29.82     43.96 o 
   3   7  11        2.24      -56.57     42.90 o 
   4   7  11       42.79       26.22     50.21 o 
   5   7  11        0.04      -36.30     48.74 o 
   6   7  11       69.66      117.10     68.12 o 
   7   7  11        0.40      -65.68     43.79 o 
 -21   0  12       17.35       37.30     37.01 o 
 -20   0  12      190.33      222.17     44.96 o 
 -19   0  12      165.30      146.19     25.02 o 
 -18   0  12        0.29       35.36     19.15 o 
 -17   0  12       15.42       -2.74     20.27 o 
 -16   0  12      186.39      143.26     22.43 o 
 -15   0  12      454.21      655.78     39.96 o 
 -14   0  12      278.55      231.25     22.35 o 
 -13   0  12      366.21      395.39     25.54 o 
 -12   0  12     1200.85     1287.04     58.15 o 
 -11   0  12      228.31      260.94     21.05 o 
 -10   0  12      925.43      776.44     35.66 o 
  -9   0  12      503.55      596.76     26.80 o 
  -8   0  12      341.85      376.67     21.67 o 
  -7   0  12        3.04        7.45     10.61 o 
  -6   0  12       83.71      124.50     14.61 o 
  -5   0  12      196.46      238.78     37.04 o 
  -4   0  12     1944.56     1971.09     65.33 o 
  -3   0  12     3845.50     3955.49     70.15 o 
  -2   0  12     9335.71     9920.31    129.47 o 
  -1   0  12     3702.86     3448.25     84.93 o 
   0   0  12     5235.75     4708.52    350.86 o 
   1   0  12      767.13      770.09     30.83 o 
   2   0  12        0.90        0.17      9.15 o 
   3   0  12     1852.55     1903.89     81.35 o 
   4   0  12      199.03      169.62     40.29 o 
   5   0  12        6.95       -7.16     10.69 o 
   6   0  12      192.24      165.00     18.81 o 
   7   0  12      516.82      531.48     43.46 o 
   8   0  12      151.27      149.98     44.43 o 
   9   0  12      889.34      763.42     34.37 o 
  10   0  12      717.70      766.62     33.75 o 
  11   0  12        0.12      -18.53     13.94 o 
  12   0  12      666.37      602.03     50.20 o 
  13   0  12        0.01      -24.15     28.44 o 
  14   0  12      582.71      538.21     87.45 o 
  15   0  12       90.35      174.01     41.81 o 
  16   0  12       76.41      160.57     42.97 o 
  17   0  12        1.85       -5.20     44.70 o 
 -21   1  12        4.80        3.52     17.66 o 
 -20   1  12        7.69        2.36     15.53 o 
 -19   1  12       17.47        0.96     14.59 o 
 -18   1  12        2.40       -3.42     13.88 o 
 -17   1  12        0.01       10.03     13.77 o 
 -16   1  12       39.19       55.56     22.13 o 
 -15   1  12       38.70       46.74     14.29 o 
 -14   1  12      112.01       84.89     15.36 o 
 -13   1  12      463.82      471.60     22.68 o 
 -12   1  12      280.65      251.39     15.14 o 
 -11   1  12     1464.41     1741.39     33.95 o 
 -10   1  12     2624.67     2779.40     44.41 o 
  -9   1  12      187.71      154.62     12.34 o 
  -8   1  12      443.26      524.57     17.39 o 
  -7   1  12      511.76      562.62     26.93 o 
  -6   1  12       17.04       20.80      7.96 o 
  -5   1  12      177.07      172.43     10.86 o 
  -4   1  12      913.65     1042.52     23.25 o 
  -3   1  12      163.13      173.34     11.12 o 
  -2   1  12      120.10      119.03      9.66 o 
  -1   1  12     3499.24     3662.17     44.94 o 
   0   1  12        8.90       -1.98      6.87 o 
   1   1  12      184.43      158.32     10.16 o 
   2   1  12        0.04        1.87      6.62 o 
   3   1  12      139.37      120.96     10.41 o 
   4   1  12      745.96      709.16     26.27 o 
   5   1  12        0.08       -0.97      9.69 o 
   6   1  12      717.04      733.78     26.55 o 
   7   1  12     1622.57     1708.44     42.24 o 
   8   1  12      327.80      327.10     20.91 o 
   9   1  12       17.26        5.85     12.79 o 
  10   1  12      473.42      447.10     26.02 o 
  11   1  12     1088.30     1079.33     47.18 o 
  12   1  12      186.99      196.08     19.06 o 
  13   1  12       11.16      -10.05     13.84 o 
  14   1  12      507.72      561.58     35.84 o 
  15   1  12       22.03       10.19     16.21 o 
  16   1  12       48.50       44.65     17.76 o 
  17   1  12       32.10       10.91     23.77 o 
 -21   2  12       25.76       17.31     21.54 o 
 -20   2  12        4.35        1.51     18.56 o 
 -19   2  12      132.81      139.59     24.77 o 
 -18   2  12      175.12      134.88     23.53 o 
 -17   2  12      117.83       84.52     19.94 o 
 -16   2  12       38.89       59.77     16.76 o 
 -15   2  12      109.18      133.32     19.40 o 
 -14   2  12      120.94      102.84     17.51 o 
 -13   2  12      260.74      240.88     21.71 o 
 -12   2  12      296.68      417.31     27.02 o 
 -11   2  12      348.29      354.01     25.08 o 
 -10   2  12      266.63      280.17     22.91 o 
  -9   2  12      245.59      256.36     22.35 o 
  -8   2  12       96.38       64.53     15.13 o 
  -7   2  12      199.40      251.86     20.05 o 
  -6   2  12        5.07        6.36     11.41 o 
  -5   2  12       43.82       47.98     15.43 o 
  -4   2  12        5.83      -15.13     10.09 o 
  -3   2  12       69.33       72.04     14.16 o 
  -2   2  12       26.05       35.73     13.12 o 
  -1   2  12      357.21      352.86     14.21 o 
   0   2  12     1419.66     1416.59     29.10 o 
   1   2  12      297.70      333.02     15.19 o 
   2   2  12       12.27        6.01      8.72 o 
   3   2  12      818.72      818.97     23.34 o 
   4   2  12      843.49      837.09     24.07 o 
   5   2  12     1191.27     1282.37     42.86 o 
   6   2  12      163.04      166.75     19.30 o 
   7   2  12       46.34       52.55     12.72 o 
   8   2  12        3.42      -17.68     18.36 o 
   9   2  12       55.07       39.53     21.80 o 
  10   2  12        3.02        1.53     18.35 o 
  11   2  12       39.71       12.04     13.83 o 
  12   2  12      267.80      260.36     22.40 o 
  13   2  12       99.53       89.97     18.80 o 
  14   2  12        1.36       10.92     18.08 o 
  15   2  12        1.43      -18.28     19.76 o 
  16   2  12       61.49       73.30     25.96 o 
 -20   3  12        1.89        2.30     19.86 o 
 -19   3  12        8.89       -7.65     28.67 o 
 -18   3  12       26.43       21.04     17.42 o 
 -17   3  12        2.33       -5.02     14.78 o 
 -16   3  12      163.34      158.76     21.63 o 
 -15   3  12        3.64        5.15     14.78 o 
 -14   3  12      282.31      244.67     23.43 o 
 -13   3  12       84.20       99.09     18.28 o 
 -12   3  12       66.39       52.77     19.95 o 
 -11   3  12      238.76      253.79     36.22 o 
 -10   3  12      101.50      115.00     19.19 o 
  -9   3  12       36.96       44.51     15.21 o 
  -8   3  12      293.14      378.19     24.78 o 
  -7   3  12      135.26      133.78     17.68 o 
  -6   3  12        6.11        8.23     33.62 o 
  -5   3  12       64.75       86.97     18.67 o 
  -4   3  12       91.35      118.24     28.96 o 
  -3   3  12        3.42        0.46     13.54 o 
  -2   3  12       15.43       -3.26     11.61 o 
  -1   3  12        0.25       16.40     12.11 o 
   0   3  12        0.64       -7.16     10.42 o 
   1   3  12     1071.85     1029.35     45.46 o 
   2   3  12      738.68      711.36     34.88 o 
   3   3  12       75.69       96.11     32.85 o 
   4   3  12     1025.70     1029.41     41.75 o 
   5   3  12       17.53       12.61     14.86 o 
   6   3  12      551.20      536.63     33.33 o 
   7   3  12      130.45      126.29     22.09 o 
   8   3  12       81.98       66.49     23.50 o 
   9   3  12      141.36      124.01     39.93 o 
  10   3  12        5.03       -7.88     17.05 o 
  11   3  12       43.83       27.89     20.56 o 
  12   3  12        0.61       33.17     45.61 o 
  13   3  12       18.98       45.31     54.95 o 
  14   3  12        1.64        6.77     21.75 o 
  15   3  12      129.64      112.46     27.79 o 
 -19   4  12       57.08       52.72     27.15 o 
 -18   4  12       32.65       63.09     25.20 o 
 -17   4  12       10.28       46.12     22.97 o 
 -16   4  12        4.34       24.61     21.19 o 
 -15   4  12       21.08       40.58     21.41 o 
 -14   4  12       12.08       28.49     20.33 o 
 -13   4  12       36.89       22.98     18.88 o 
 -12   4  12       20.19       38.66     40.07 o 
 -11   4  12       40.26       14.44     34.65 o 
 -10   4  12       60.00       22.28     35.12 o 
  -9   4  12        0.07      -30.94     27.58 o 
  -8   4  12       70.40       65.83     38.36 o 
  -7   4  12        1.57      -37.39     24.93 o 
  -6   4  12       59.82       -0.59     33.83 o 
  -5   4  12       65.14       27.76     32.94 o 
  -4   4  12       18.88      -25.93     24.22 o 
  -3   4  12      141.93      211.74     54.39 o 
  -2   4  12       92.81       75.67     37.89 o 
  -1   4  12       55.77       92.82     38.89 o 
   0   4  12       69.65       14.14     30.59 o 
   1   4  12       68.98       12.49     37.13 o 
   2   4  12       12.45       -6.66     32.71 o 
   3   4  12      106.29      121.02     38.19 o 
   4   4  12      310.01      337.69     28.52 o 
   5   4  12      348.05      383.28     30.61 o 
   6   4  12       13.79       21.89     17.20 o 
   7   4  12       42.90       32.93     21.55 o 
   8   4  12       42.83       47.65     28.94 o 
   9   4  12        0.83      -19.11     17.78 o 
  10   4  12       31.49       27.53     22.39 o 
  11   4  12        0.59       26.44     29.97 o 
  12   4  12       49.06       43.69     26.22 o 
  13   4  12       73.36       68.04     26.96 o 
  14   4  12        2.35        6.71     24.78 o 
 -17   5  12       26.23       32.11     23.96 o 
 -16   5  12       14.72       -7.06     32.97 o 
 -15   5  12       23.73       56.42     37.72 o 
 -14   5  12       64.13       55.94     44.61 o 
 -13   5  12        5.09       19.82     29.16 o 
 -12   5  12       93.03       57.32     42.22 o 
 -11   5  12      267.62      349.70     72.66 o 
 -10   5  12      307.35      338.21     73.02 o 
  -9   5  12      307.40      239.50     64.24 o 
  -8   5  12      292.26      233.78     62.29 o 
  -7   5  12       21.38        2.00     31.17 o 
  -6   5  12      260.26      419.65     75.14 o 
  -5   5  12      149.87      113.56     47.62 o 
  -4   5  12       72.46       80.85     44.85 o 
  -3   5  12       89.60      221.11     60.11 o 
  -2   5  12        8.56       26.05     33.83 o 
  -1   5  12       39.69       82.68     42.37 o 
   0   5  12      198.63      144.32     50.92 o 
   1   5  12       69.09       98.77     47.79 o 
   2   5  12        9.79       44.85     41.31 o 
   3   5  12      175.82      229.83     61.94 o 
   4   5  12       90.86       94.53     50.15 o 
   5   5  12        0.08       10.02     43.37 o 
   6   5  12        1.04       -4.39     31.23 o 
   7   5  12        0.42        9.57     31.96 o 
   8   5  12       18.69       12.10     73.22 o 
   9   5  12      311.93      365.28     43.07 o 
  10   5  12       28.17       37.84     29.85 o 
  11   5  12      115.40       91.85     28.38 o 
  12   5  12      108.19      139.25     57.96 o 
 -14   6  12       76.57       97.85     44.49 o 
 -13   6  12       85.67       97.43     42.66 o 
 -12   6  12      319.14      276.65     54.54 o 
 -11   6  12       83.75       37.16     34.08 o 
 -10   6  12       34.17       62.76     50.74 o 
  -9   6  12      217.84      223.35     67.83 o 
  -8   6  12      189.22      177.91     63.88 o 
  -7   6  12       24.80       -4.18     38.66 o 
  -6   6  12        0.56       18.56     40.54 o 
  -5   6  12       59.59       18.56     37.42 o 
  -4   6  12      226.72      273.97     69.24 o 
  -3   6  12      969.40      881.96    103.19 o 
  -2   6  12      618.80      512.35     84.45 o 
  -1   6  12      939.92      759.45    100.24 o 
   0   6  12      915.27     1050.74    116.04 o 
   1   6  12      290.32      463.79     86.57 o 
   2   6  12        0.21        3.06     41.78 o 
   3   6  12      311.79      315.81     76.96 o 
   4   6  12      214.09      236.37     72.96 o 
   5   6  12        2.27      -65.68     43.79 o 
   6   6  12       24.43       59.70     56.99 o 
   7   6  12       57.02       -4.36     51.51 o 
   8   6  12        5.53      -16.97     52.98 o 
   9   6  12        0.10       11.23     40.14 o 
  10   6  12        8.35       13.54     50.83 o 
 -10   7  12      130.46      120.27     45.63 o 
  -9   7  12       85.01       49.97     54.39 o 
  -8   7  12      186.78      403.86     91.11 o 
  -7   7  12      112.40      170.72     65.12 o 
  -6   7  12        1.27       21.04     46.08 o 
  -5   7  12       24.40       64.24     50.62 o 
  -4   7  12      102.01       89.93     54.39 o 
  -3   7  12       29.38      -31.76     35.01 o 
  -2   7  12        1.35       34.06     45.61 o 
  -1   7  12      422.00      413.46     85.57 o 
   0   7  12      293.06      251.11     74.49 o 
   1   7  12        1.49      -53.45     38.48 o 
   2   7  12        4.30       50.33     57.34 o 
   3   7  12       96.99      123.46     63.82 o 
   4   7  12        2.53       -0.53     52.15 o 
   5   7  12        4.94       33.18     55.28 o 
 -21   1  13        4.66      -23.01     15.87 o 
 -20   1  13        0.31        1.54     16.47 o 
 -19   1  13       61.02       55.26     16.67 o 
 -18   1  13        0.03      -16.50     15.49 o 
 -17   1  13        3.97        6.35     14.06 o 
 -16   1  13        3.86       11.48     13.59 o 
 -15   1  13        4.96      -21.69     18.39 o 
 -14   1  13        4.12      -11.75     11.63 o 
 -13   1  13       71.09       56.91     11.34 o 
 -12   1  13       31.30       22.28      9.88 o 
 -11   1  13      694.43      719.51     22.50 o 
 -10   1  13      132.33      146.52     12.55 o 
  -9   1  13        1.11        5.00      8.11 o 
  -8   1  13      120.09      131.60     16.41 o 
  -7   1  13       56.62      105.40     15.09 o 
  -6   1  13        0.35       -2.47      8.73 o 
  -5   1  13      284.38      337.55     15.25 o 
  -4   1  13      416.13      386.36     15.71 o 
  -3   1  13       97.95      105.37     11.98 o 
  -2   1  13       15.12        0.49      7.70 o 
  -1   1  13     1608.65     1692.13     39.19 o 
   0   1  13        1.09        0.13      6.99 o 
   1   1  13      479.71      479.08     21.50 o 
   2   1  13      139.78      132.58     10.81 o 
   3   1  13      736.12      763.58     18.88 o 
   4   1  13      426.03      414.93     21.63 o 
   5   1  13     1100.61     1074.58     30.85 o 
   6   1  13      185.55      168.47     16.82 o 
   7   1  13      172.71      146.57     16.37 o 
   8   1  13       67.76       58.79     15.44 o 
   9   1  13        0.12      -18.57     12.38 o 
  10   1  13       39.01        3.55     19.11 o 
  11   1  13       30.57       24.51     14.33 o 
  12   1  13      147.70      145.22     21.16 o 
  13   1  13        7.20      -32.77     21.84 o 
  14   1  13      235.78      231.40     29.40 o 
  15   1  13      125.89       94.51     20.87 o 
  16   1  13      124.07      116.21     31.97 o 
 -20   2  13       54.87       41.54     21.10 o 
 -19   2  13      143.23      176.31     26.98 o 
 -18   2  13      238.24      286.98     39.65 o 
 -17   2  13       36.64       39.65     18.83 o 
 -16   2  13      104.16       87.64     25.10 o 
 -15   2  13      743.73      762.89     34.50 o 
 -14   2  13       13.55       18.71     14.24 o 
 -13   2  13       54.65       76.12     21.37 o 
 -12   2  13      425.05      393.65     26.86 o 
 -11   2  13      145.45      141.66     19.35 o 
 -10   2  13       16.59       25.27     14.70 o 
  -9   2  13      136.03      116.34     31.24 o 
  -8   2  13       57.78       37.84     14.20 o 
  -7   2  13      298.18      296.18     21.54 o 
  -6   2  13        0.78       -7.05     11.14 o 
  -5   2  13       40.77       30.05     13.50 o 
  -4   2  13      141.39      141.45     17.43 o 
  -3   2  13       40.21       24.06     11.57 o 
  -2   2  13      188.89      178.20     14.06 o 
  -1   2  13      424.27      409.21     17.38 o 
   0   2  13     1379.64     1418.52     28.05 o 
   1   2  13       58.29       65.47     11.33 o 
   2   2  13        3.10       -3.67      9.19 o 
   3   2  13     1672.01     1780.39     34.89 o 
   4   2  13      888.71      940.37     26.05 o 
   5   2  13      859.61      903.65     27.66 o 
   6   2  13       54.35       34.49     16.92 o 
   7   2  13      203.71      190.88     17.09 o 
   8   2  13        0.17       -7.46     12.03 o 
   9   2  13       57.83       72.73     15.98 o 
  10   2  13       50.74       43.99     21.75 o 
  11   2  13        5.74      -18.78     12.52 o 
  12   2  13      287.27      278.38     23.74 o 
  13   2  13       43.31       58.24     21.56 o 
  14   2  13      611.49      703.64     43.19 o 
  15   2  13        0.02      -20.78     20.38 o 
 -19   3  13        2.01       -3.65     21.64 o 
 -18   3  13        8.85       30.48     19.98 o 
 -17   3  13      105.38      145.11     23.66 o 
 -16   3  13      286.97      267.41     25.78 o 
 -15   3  13       91.99       95.38     21.15 o 
 -14   3  13        0.58      -16.60     14.41 o 
 -13   3  13       22.87       16.56     15.25 o 
 -12   3  13        4.02       17.46     16.09 o 
 -11   3  13       87.58       88.18     19.01 o 
 -10   3  13      140.13      155.50     20.31 o 
  -9   3  13      452.21      432.32     27.31 o 
  -8   3  13     1857.39     1981.33     52.77 o 
  -7   3  13     1427.45     1502.76     44.76 o 
  -6   3  13     1595.85     1697.08     47.21 o 
  -5   3  13     1414.79     1455.52     55.16 o 
  -4   3  13     2329.40     2456.20     73.86 o 
  -3   3  13       20.95       15.25     15.18 o 
  -2   3  13       91.88      127.41     38.81 o 
  -1   3  13       70.44       59.54     18.26 o 
   0   3  13       38.44       46.03     15.00 o 
   1   3  13        4.96       -3.22     21.19 o 
   2   3  13       54.36       86.78     18.13 o 
   3   3  13        2.86      -10.12     13.40 o 
   4   3  13       22.12       -9.05     20.84 o 
   5   3  13      187.19      192.05     24.13 o 
   6   3  13     1100.37     1110.71     46.26 o 
   7   3  13       93.53      129.44     23.21 o 
   8   3  13       41.66       16.51     23.35 o 
   9   3  13      153.14      178.75     49.77 o 
  10   3  13        8.61       48.27     48.21 o 
  11   3  13      663.35      651.33    117.72 o 
  12   3  13       40.17       24.49     22.86 o 
  13   3  13      312.97      281.21     38.86 o 
  14   3  13       99.02       68.48     25.11 o 
  15   3  13       93.48       79.55     38.24 o 
 -18   4  13      194.23      211.04     32.72 o 
 -17   4  13      262.46      273.26     50.31 o 
 -16   4  13      143.74      146.15     28.07 o 
 -15   4  13       59.71       66.34     23.92 o 
 -14   4  13      195.29      163.37     40.87 o 
 -13   4  13      173.79      177.35     27.64 o 
 -12   4  13      123.93      177.27     59.23 o 
 -11   4  13       37.89        0.06     37.19 o 
 -10   4  13       19.55       -2.00     35.71 o 
  -9   4  13       54.97       60.11     39.78 o 
  -8   4  13       11.17       -8.25     30.41 o 
  -7   4  13       34.75       21.51     38.54 o 
  -6   4  13       23.23       22.33     35.48 o 
  -5   4  13      240.69      309.92     62.70 o 
  -4   4  13       81.41       40.96     35.83 o 
  -3   4  13        4.37       14.26     31.35 o 
  -2   4  13      154.03      118.22     44.91 o 
  -1   4  13        1.25      -19.03     29.70 o 
   0   4  13       70.57       58.46     41.37 o 
   1   4  13      428.44      498.97     74.19 o 
   2   4  13       60.81       33.53     41.78 o 
   3   4  13      278.20      375.24     58.04 o 
   4   4  13     1873.08     2003.09     62.07 o 
   5   4  13      830.40      869.34     76.36 o 
   6   4  13       98.23      111.10     29.38 o 
   7   4  13      221.76      254.15     29.32 o 
   8   4  13        9.49       -2.22     18.02 o 
   9   4  13        6.59       30.94     21.11 o 
  10   4  13       92.45       56.27     26.38 o 
  11   4  13       13.14       62.07     71.01 o 
  12   4  13        3.35      -25.91     30.29 o 
  13   4  13      437.98      408.03     45.41 o 
 -16   5  13       13.65       28.86     37.09 o 
 -15   5  13        0.09      -18.92     29.82 o 
 -14   5  13       57.50       51.23     34.83 o 
 -13   5  13        6.05       28.96     38.92 o 
 -12   5  13       25.81       28.64     43.08 o 
 -11   5  13      172.88      302.26     72.54 o 
 -10   5  13       81.69       42.49     43.08 o 
  -9   5  13        3.14      -24.69     34.36 o 
  -8   5  13       25.59       46.08     45.32 o 
  -7   5  13      230.64      110.97     48.68 o 
  -6   5  13      110.54       70.78     45.32 o 
  -5   5  13      100.61       94.58     45.85 o 
  -4   5  13       11.83       25.87     37.24 o 
  -3   5  13       88.77       59.23     43.55 o 
  -2   5  13       68.31       49.03     42.78 o 
  -1   5  13      302.94      307.80     67.12 o 
   0   5  13       48.13       42.84     41.61 o 
   1   5  13       53.74       56.69     46.67 o 
   2   5  13      119.59       65.00     48.97 o 
   3   5  13        0.04       28.58     43.31 o 
   4   5  13       19.68       39.54     47.79 o 
   5   5  13       47.00      -11.14     43.55 o 
   6   5  13       13.93      -18.27     44.85 o 
   7   5  13       21.98      -10.93     32.47 o 
   8   5  13       85.94       92.90     45.02 o 
   9   5  13        0.14      -22.38     27.90 o 
  10   5  13      107.36      145.75     32.73 o 
  11   5  13       26.99       23.55     26.79 o 
 -13   6  13        0.63        9.53     33.86 o 
 -12   6  13       12.44       -8.08     31.82 o 
 -11   6  13       84.05      132.42     62.47 o 
 -10   6  13       29.38       28.40     44.73 o 
  -9   6  13        5.74      -36.83     37.36 o 
  -8   6  13        1.96       30.41     43.14 o 
  -7   6  13       23.92       38.42     46.38 o 
  -6   6  13       20.28       21.51     40.01 o 
  -5   6  13        2.74        1.53     39.07 o 
  -4   6  13       21.57      -16.68     39.07 o 
  -3   6  13       69.25       60.23     45.85 o 
  -2   6  13        2.97       10.49     37.60 o 
  -1   6  13        4.44       69.89     47.73 o 
   0   6  13        3.80       -1.41     40.07 o 
   1   6  13       11.17      -23.69     40.90 o 
   2   6  13        2.60      -29.94     44.08 o 
   3   6  13      122.40      107.37     59.23 o 
   4   6  13        0.03      -30.05     45.73 o 
   5   6  13       34.43       42.08     56.99 o 
   6   6  13       46.18       25.99     55.81 o 
   7   6  13       16.84       49.33     56.16 o 
   8   6  13        0.41       35.59     65.83 o 
  -8   7  13        0.01       18.74     47.26 o 
  -7   7  13        0.21      -23.75     44.91 o 
  -6   7  13       22.32       47.03     49.03 o 
  -5   7  13       29.46       20.74     47.26 o 
  -4   7  13        7.16        5.60     44.79 o 
  -3   7  13        5.13       23.51     44.14 o 
  -2   7  13        8.92        4.42     45.73 o 
  -1   7  13        9.83       20.51     49.15 o 
   0   7  13       17.79       26.52     49.15 o 
   1   7  13       10.34        1.77     50.45 o 
   2   7  13        0.81      -56.75     43.26 o 
   3   7  13        3.53       58.17     60.29 o 
   4   7  13       13.54       59.11     59.70 o 
 -21   0  14        1.75        1.36     26.66 o 
 -20   0  14       19.35      -31.12     24.47 o 
 -19   0  14        0.06       -1.50     24.89 o 
 -18   0  14       22.57       24.33     18.21 o 
 -17   0  14        0.37        1.52     15.22 o 
 -16   0  14        2.25      -10.25     15.03 o 
 -15   0  14      254.42      245.16     23.93 o 
 -14   0  14      380.00      427.25     38.79 o 
 -13   0  14      175.69      194.93     21.12 o 
 -12   0  14      560.68      484.28     27.77 o 
 -11   0  14     2910.13     3099.75    102.65 o 
 -10   0  14     1353.14     1501.84    128.28 o 
  -9   0  14      200.44      224.27     20.12 o 
  -8   0  14      662.75      543.62     27.01 o 
  -7   0  14       12.05       13.49     12.26 o 
  -6   0  14      206.86      229.21     20.22 o 
  -5   0  14       48.68       50.74     13.84 o 
  -4   0  14      474.47      386.46     52.98 o 
  -3   0  14      309.36      241.09     19.43 o 
  -2   0  14      106.65      112.15     15.43 o 
  -1   0  14      374.39      355.30     22.19 o 
   0   0  14        5.32        5.24     11.08 o 
   1   0  14       18.39       14.24     13.09 o 
   2   0  14      632.15      639.64     30.29 o 
   3   0  14      323.93      383.78     26.08 o 
   4   0  14     1178.81     1113.68     67.00 o 
   5   0  14     1915.53     1829.49     58.40 o 
   6   0  14      212.84      268.80     23.68 o 
   7   0  14      837.24      790.01     35.92 o 
   8   0  14      187.07      167.64     20.33 o 
   9   0  14      208.33      164.64     19.38 o 
  10   0  14      123.40      101.50     21.00 o 
  11   0  14      128.47      147.08     36.30 o 
  12   0  14       33.66       22.61     36.15 o 
  13   0  14      126.27      157.13     33.64 o 
  14   0  14      165.29       89.53     32.98 o 
  15   0  14       33.67       10.68     63.00 o 
 -20   1  14       68.23       54.70     19.42 o 
 -19   1  14       38.18        4.27     15.66 o 
 -18   1  14        3.93        9.88     14.82 o 
 -17   1  14       22.45        4.08     14.26 o 
 -16   1  14        7.11       11.37     14.10 o 
 -15   1  14        0.13      -10.01     12.30 o 
 -14   1  14       87.80       78.97     15.68 o 
 -13   1  14       16.27       25.01     10.66 o 
 -12   1  14        0.06        4.59      9.36 o 
 -11   1  14       89.72       80.00     11.00 o 
 -10   1  14      115.06      111.18     11.65 o 
  -9   1  14       42.90        2.30     10.23 o 
  -8   1  14       18.77       12.50     11.37 o 
  -7   1  14     1439.88     1500.87     34.20 o 
  -6   1  14      523.79      571.41     19.98 o 
  -5   1  14      207.08      241.60     15.48 o 
  -4   1  14      896.80      833.40     22.34 o 
  -3   1  14      147.11      147.89     11.50 o 
  -2   1  14      276.05      393.89     15.80 o 
  -1   1  14        8.05        2.06      7.87 o 
   0   1  14      345.68      334.60     15.44 o 
   1   1  14      672.79      653.17     20.03 o 
   2   1  14      212.75      257.87     18.36 o 
   3   1  14     1883.70     1802.36     60.31 o 
   4   1  14      438.01      423.33     20.32 o 
   5   1  14       47.46       41.82     16.69 o 
   6   1  14        0.73       14.26     11.83 o 
   7   1  14      282.64      269.44     20.97 o 
   8   1  14      173.80      181.06     21.09 o 
   9   1  14        0.96       -8.56     21.37 o 
  10   1  14        2.68       -8.37     22.82 o 
  11   1  14       63.60       47.60     18.03 o 
  12   1  14       49.69       36.35     17.30 o 
  13   1  14      228.94      214.09     26.37 o 
  14   1  14       55.67       16.70     17.76 o 
  15   1  14      156.32      121.01     33.70 o 
 -20   2  14        1.21       -4.14     19.81 o 
 -19   2  14        2.52      -21.13     18.26 o 
 -18   2  14      155.74      198.90     46.14 o 
 -17   2  14      141.53      166.76     24.75 o 
 -16   2  14        3.89       17.81     17.43 o 
 -15   2  14        4.61      -10.52     15.15 o 
 -14   2  14       63.27       74.91     16.86 o 
 -13   2  14       37.33       68.69     18.01 o 
 -12   2  14       84.47       69.15     18.04 o 
 -11   2  14      388.14      403.16     41.21 o 
 -10   2  14       24.45       17.50     17.86 o 
  -9   2  14       12.93      -11.34     19.18 o 
  -8   2  14      148.23       92.06     17.70 o 
  -7   2  14       46.15       34.35     21.45 o 
  -6   2  14       16.29       51.73     14.37 o 
  -5   2  14      476.19      407.93     25.06 o 
  -4   2  14       74.76       95.56     16.83 o 
  -3   2  14       13.75        0.18     11.47 o 
  -2   2  14      142.36      142.46     16.57 o 
  -1   2  14     1024.62     1006.86     26.18 o 
   0   2  14      359.66      330.83     23.02 o 
   1   2  14      490.03      523.36     19.23 o 
   2   2  14       27.66       28.65     12.03 o 
   3   2  14       68.34       69.38     12.84 o 
   4   2  14      614.06      650.71     24.26 o 
   5   2  14      293.25      293.07     23.26 o 
   6   2  14      631.79      671.73     49.10 o 
   7   2  14        2.74        5.58     21.59 o 
   8   2  14       38.80       21.94     13.79 o 
   9   2  14       40.22       30.39     14.31 o 
  10   2  14        1.31      -20.06     13.38 o 
  11   2  14       21.84        4.59     15.48 o 
  12   2  14      120.48      117.99     29.45 o 
  13   2  14       63.32      115.42     39.88 o 
  14   2  14       37.70       29.96     44.27 o 
  15   2  14        0.15       -2.80     31.02 o 
 -19   3  14        5.75       17.46     20.64 o 
 -18   3  14       11.01        2.87     27.99 o 
 -17   3  14        5.50       -1.62     18.56 o 
 -16   3  14      159.96      118.03     20.80 o 
 -15   3  14        1.38       -3.77     15.56 o 
 -14   3  14       45.22       -1.53     15.57 o 
 -13   3  14       75.93       11.84     17.15 o 
 -12   3  14        3.98       19.94     16.46 o 
 -11   3  14       30.79       63.52     19.56 o 
 -10   3  14       83.94       80.80     17.93 o 
  -9   3  14        2.90        6.61     16.86 o 
  -8   3  14        0.08       12.44     13.97 o 
  -7   3  14      134.55      101.60     21.01 o 
  -6   3  14      108.00      190.36     20.60 o 
  -5   3  14       41.99       39.05     15.19 o 
  -4   3  14       14.33       -8.82     15.00 o 
  -3   3  14       32.21       10.94     23.75 o 
  -2   3  14       14.13       -6.57     16.29 o 
  -1   3  14        0.10        2.92     25.31 o 
   0   3  14        0.81       -9.90     14.05 o 
   1   3  14        0.00        1.64     14.30 o 
   2   3  14      357.53      370.11     28.90 o 
   3   3  14       10.97       15.46     15.53 o 
   4   3  14       33.32       41.57     19.00 o 
   5   3  14        1.53      -20.09     16.42 o 
   6   3  14      106.65       85.52     22.13 o 
   7   3  14       65.15       72.37     34.27 o 
   8   3  14       18.21      -10.10     17.43 o 
   9   3  14       27.74       22.93     21.10 o 
  10   3  14        0.28        6.10     20.27 o 
  11   3  14        6.28      -12.33     39.19 o 
  12   3  14        0.52      -15.85     30.64 o 
  13   3  14        8.17      -36.61     24.85 o 
  14   3  14        7.74      -29.52     19.68 o 
 -18   4  14       21.49       53.61     26.09 o 
 -17   4  14       37.48       49.64     25.48 o 
 -16   4  14       25.86       31.86     23.95 o 
 -15   4  14       12.69       43.90     23.31 o 
 -14   4  14        7.57        6.19     21.10 o 
 -13   4  14       65.16       78.09     26.61 o 
 -12   4  14       12.92       20.63     40.13 o 
 -11   4  14       25.31       53.27     43.79 o 
 -10   4  14        3.01      -38.66     29.76 o 
  -9   4  14       22.43       65.00     43.96 o 
  -8   4  14       10.01       -7.37     30.82 o 
  -7   4  14      106.79      141.85     53.10 o 
  -6   4  14      104.35      125.94     46.73 o 
  -5   4  14        2.58      -45.17     30.11 o 
  -4   4  14        0.00       17.86     36.66 o 
  -3   4  14       31.51       42.96     36.71 o 
  -2   4  14       23.93        8.07     32.82 o 
  -1   4  14        5.56       -7.96     31.71 o 
   0   4  14       71.46       35.42     38.07 o 
   1   4  14       17.27        3.77     17.71 o 
   2   4  14      464.55      502.01     92.37 o 
   3   4  14        0.82      -13.61     16.61 o 
   4   4  14        9.68       17.10     17.90 o 
   5   4  14       86.10       79.39     22.53 o 
   6   4  14      202.63      214.61     27.67 o 
   7   4  14       34.65       24.10     28.21 o 
   8   4  14       12.13        1.18     19.23 o 
   9   4  14        0.85      -16.39     39.87 o 
  10   4  14       20.86      -14.03     21.03 o 
  11   4  14        0.58        4.05     22.94 o 
  12   4  14        6.57       14.74     49.91 o 
 -15   5  14        0.29       22.74     53.77 o 
 -14   5  14       25.55       47.18     34.70 o 
 -13   5  14       15.39       -6.81     29.20 o 
 -12   5  14       34.20       59.17     45.79 o 
 -11   5  14        1.40       22.39     42.78 o 
 -10   5  14       10.61       23.69     43.26 o 
  -9   5  14        3.83        5.01     40.60 o 
  -8   5  14      153.05      148.74     57.40 o 
  -7   5  14      284.86      246.98     65.41 o 
  -6   5  14      118.77       72.54     44.67 o 
  -5   5  14      143.88      157.88     56.57 o 
  -4   5  14      295.44      373.03     74.37 o 
  -3   5  14       74.95       18.21     40.31 o 
  -2   5  14      122.07      142.20     52.04 o 
  -1   5  14        3.03        0.77     34.95 o 
   0   5  14       25.02       15.85     41.08 o 
   1   5  14       32.00       28.35     44.02 o 
   2   5  14      600.40      645.59     94.05 o 
   3   5  14      375.13      419.47     82.50 o 
   4   5  14        0.07       -2.77     45.73 o 
   5   5  14       35.21      -57.46     38.31 o 
   6   5  14       81.42       27.93     49.03 o 
   7   5  14        1.70       12.03     28.02 o 
   8   5  14        2.44        9.60     22.45 o 
   9   5  14       28.74       37.50     22.54 o 
  10   5  14       16.25       32.97     26.48 o 
 -12   6  14      422.03      431.16     64.80 o 
 -11   6  14      360.18      448.88     92.52 o 
 -10   6  14      263.32      164.59     67.48 o 
  -9   6  14      187.73      212.74     69.13 o 
  -8   6  14       48.72       46.26     49.91 o 
  -7   6  14        3.36        4.01     40.78 o 
  -6   6  14       44.98       96.29     50.98 o 
  -5   6  14       59.70       -1.94     40.60 o 
  -4   6  14        0.85      -36.36     34.83 o 
  -3   6  14       43.16       30.35     45.44 o 
  -2   6  14        5.69       34.24     44.79 o 
  -1   6  14       20.81        6.89     47.44 o 
   0   6  14        8.66       46.97     44.91 o 
   1   6  14       62.46       99.06     55.57 o 
   2   6  14      134.09      109.32     60.58 o 
   3   6  14      267.44      278.63     79.79 o 
   4   6  14      223.91      320.00     84.63 o 
   5   6  14      185.78      206.67     75.73 o 
   6   6  14      279.02      344.92     86.28 o 
   7   6  14      212.05      356.42     88.04 o 
  -6   7  14      139.15      109.55     56.99 o 
  -5   7  14      256.36      116.92     60.70 o 
  -4   7  14      137.19      156.46     67.89 o 
  -3   7  14       71.10       53.10     53.04 o 
  -2   7  14       18.48        1.65     49.15 o 
  -1   7  14      124.30      182.33     69.54 o 
   0   7  14       99.47       58.46     55.10 o 
   1   7  14       67.70       69.60     61.47 o 
 -20   1  15        2.01       -9.83     17.66 o 
 -19   1  15       45.67       24.05     15.85 o 
 -18   1  15       29.84       28.63     15.26 o 
 -17   1  15        5.44       -1.54     13.19 o 
 -16   1  15        1.12        1.50     12.74 o 
 -15   1  15        9.97       11.18     12.47 o 
 -14   1  15        2.59      -16.54     11.08 o 
 -13   1  15       80.17       47.51     19.15 o 
 -12   1  15       11.43        2.62      9.55 o 
 -11   1  15        4.89        4.33      9.06 o 
 -10   1  15        9.91       -7.74      8.92 o 
  -9   1  15       30.92       10.87     10.76 o 
  -8   1  15        5.69        5.48      9.15 o 
  -7   1  15      353.21      405.92     18.10 o 
  -6   1  15       69.91       84.50     11.61 o 
  -5   1  15      468.66      549.57     19.69 o 
  -4   1  15      299.83      260.19     14.03 o 
  -3   1  15      101.81      148.27     11.87 o 
  -2   1  15      121.64      139.48     12.27 o 
  -1   1  15      116.83      103.53     11.55 o 
   0   1  15      493.47      488.80     35.02 o 
   1   1  15        3.01        7.15     11.36 o 
   2   1  15       54.01       40.88     12.98 o 
   3   1  15      624.66      626.37     26.10 o 
   4   1  15      229.58      189.25     17.68 o 
   5   1  15       49.69       61.10     13.10 o 
   6   1  15       33.64       42.86     13.73 o 
   7   1  15       47.16       63.10     15.17 o 
   8   1  15      109.55      125.85     19.38 o 
   9   1  15      215.84      228.69     22.84 o 
  10   1  15      164.18      178.96     26.67 o 
  11   1  15       46.33       28.63     20.51 o 
  12   1  15      113.07       74.07     30.88 o 
  13   1  15        1.62       -8.95     16.76 o 
  14   1  15       49.08       77.06     35.62 o 
 -19   2  15       49.46       40.18     21.11 o 
 -18   2  15      153.96      167.90     26.66 o 
 -17   2  15        8.85        9.02     17.74 o 
 -16   2  15      123.40       78.98     35.75 o 
 -15   2  15      246.71      219.41     25.55 o 
 -14   2  15       66.10       87.27     20.07 o 
 -13   2  15      152.51      124.31     26.47 o 
 -12   2  15      127.16      128.80     21.29 o 
 -11   2  15      110.84      131.46     21.50 o 
 -10   2  15      156.20      165.40     21.47 o 
  -9   2  15      215.09      255.76     41.81 o 
  -8   2  15      204.48      203.20     22.00 o 
  -7   2  15      249.10      338.00     24.46 o 
  -6   2  15       64.30       60.05     14.72 o 
  -5   2  15      212.72      207.15     41.55 o 
  -4   2  15      240.22      249.90     23.44 o 
  -3   2  15       74.66       52.74     14.27 o 
  -2   2  15      238.72      206.69     19.18 o 
  -1   2  15       12.31       31.30     13.70 o 
   0   2  15        1.99      -13.09      8.73 o 
   1   2  15        5.77       11.36     10.51 o 
   2   2  15       80.72      103.96     12.92 o 
   3   2  15      108.29      114.78     21.32 o 
   4   2  15      215.03      215.56     30.89 o 
   5   2  15        0.38       -2.27     11.97 o 
   6   2  15      536.85      595.95     27.36 o 
   7   2  15      387.47      356.19     52.90 o 
   8   2  15      301.37      279.00     26.50 o 
   9   2  15       16.88        5.73     17.71 o 
  10   2  15       13.24        2.04     32.97 o 
  11   2  15      429.11      493.05     36.28 o 
  12   2  15       31.38       61.25     25.63 o 
  13   2  15      212.79      197.17     41.74 o 
  14   2  15       24.34       25.15     29.83 o 
 -18   3  15       11.14       10.05     20.15 o 
 -17   3  15       60.27       83.55     22.77 o 
 -16   3  15      257.01      249.37     34.53 o 
 -15   3  15      200.33      225.67     32.85 o 
 -14   3  15        1.62        7.27     16.31 o 
 -13   3  15      118.41      160.61     23.74 o 
 -12   3  15      384.69      412.55     30.56 o 
 -11   3  15       30.96       42.01     17.39 o 
 -10   3  15       12.72      -17.48     14.64 o 
  -9   3  15       44.31       72.10     17.45 o 
  -8   3  15      255.06      250.15     23.60 o 
  -7   3  15     1805.39     2100.05     56.40 o 
  -6   3  15      779.48      879.37     36.92 o 
  -5   3  15      674.36      609.92     52.94 o 
  -4   3  15     1244.07     1234.65     41.54 o 
  -3   3  15      687.77      688.62     71.96 o 
  -2   3  15      115.29      141.76     25.17 o 
  -1   3  15       26.93       37.35     19.04 o 
   0   3  15      518.41      641.61     53.42 o 
   1   3  15      133.49      123.79     32.44 o 
   2   3  15     1347.78     1595.59     96.89 o 
   3   3  15     1635.75     1719.80    101.95 o 
   4   3  15      440.45      497.64     34.81 o 
   5   3  15      110.03      108.60     22.59 o 
   6   3  15       62.39       37.77     21.19 o 
   7   3  15        2.52      -16.88     19.33 o 
   8   3  15       45.47       28.97     27.85 o 
   9   3  15       44.90       53.00     32.32 o 
  10   3  15        2.78      -20.89     42.90 o 
  11   3  15       14.15       -1.07     19.00 o 
  12   3  15        2.08        3.61     20.22 o 
  13   3  15        2.10        7.05     23.02 o 
 -17   4  15      209.52      230.84     35.12 o 
 -16   4  15       66.10       89.45     27.69 o 
 -15   4  15       75.81       80.29     28.01 o 
 -14   4  15      181.75      193.10     31.89 o 
 -13   4  15       74.93       35.34     50.36 o 
 -12   4  15      123.27      116.54     30.01 o 
 -11   4  15      265.29      271.73     67.18 o 
 -10   4  15       22.71       22.57     41.08 o 
  -9   4  15      216.14      226.47     60.46 o 
  -8   4  15      226.63      315.16     67.06 o 
  -7   4  15       96.83       62.88     43.79 o 
  -6   4  15      198.36      264.60     65.41 o 
  -5   4  15      235.69      213.15     59.17 o 
  -4   4  15       76.55       97.12     45.55 o 
  -3   4  15        1.07      -16.09     31.17 o 
  -2   4  15       13.40       29.35     36.60 o 
  -1   4  15      202.40      210.86     29.54 o 
   0   4  15       31.63       27.65     28.64 o 
   1   4  15      235.84      197.58     29.41 o 
   2   4  15       74.84       71.03     22.50 o 
   3   4  15        8.60       15.77     38.54 o 
   4   4  15      213.24      227.06     31.89 o 
   5   4  15      251.25      283.01     31.07 o 
   6   4  15      134.73      118.34     25.64 o 
   7   4  15      372.75      451.67     40.30 o 
   8   4  15      289.19      304.10     36.12 o 
   9   4  15       45.41       34.53     25.67 o 
  10   4  15       41.25       29.54     24.84 o 
  11   4  15      206.22      160.06     44.08 o 
 -15   5  15        6.79       -4.66     43.28 o 
 -14   5  15        0.02        2.47     33.49 o 
 -13   5  15        4.45        7.54     40.19 o 
 -12   5  15       81.63       77.20     53.33 o 
 -11   5  15       22.64       81.15     53.80 o 
 -10   5  15       12.76      -17.44     39.54 o 
  -9   5  15       29.64       15.50     39.25 o 
  -8   5  15        0.18       -1.53     38.42 o 
  -7   5  15      375.75      434.26     84.45 o 
  -6   5  15      385.84      472.63     83.86 o 
  -5   5  15      129.35       49.56     46.97 o 
  -4   5  15      345.85      309.98     68.65 o 
  -3   5  15      167.95      167.36     60.46 o 
  -2   5  15        1.95        7.37     39.78 o 
  -1   5  15       18.01       39.25     45.38 o 
   0   5  15      253.57      322.18     73.25 o 
   1   5  15      111.37      129.83     58.58 o 
   2   5  15      120.24        7.31     46.50 o 
   3   5  15      435.74      382.94     81.03 o 
   4   5  15      149.88      111.91     59.05 o 
   5   5  15       14.26      -51.21     41.13 o 
   6   5  15       19.66       26.58     23.44 o 
   7   5  15       10.00       20.47     24.84 o 
   8   5  15       34.47      -23.23     22.30 o 
   9   5  15        6.42      -14.51     21.42 o 
 -11   6  15       49.55       33.06     50.09 o 
 -10   6  15       35.23       71.01     56.63 o 
  -9   6  15        2.37       46.97     49.33 o 
  -8   6  15       63.28       44.73     49.62 o 
  -7   6  15       22.48      -30.05     39.19 o 
  -6   6  15        9.39       18.03     44.32 o 
  -5   6  15       11.13      -16.91     41.43 o 
  -4   6  15       65.90       90.22     55.28 o 
  -3   6  15        0.02       68.36     48.97 o 
  -2   6  15        4.98       -7.01     47.14 o 
  -1   6  15        2.55      -23.16     45.73 o 
   0   6  15        4.64      -21.33     42.90 o 
   1   6  15       62.81        1.83     46.73 o 
   2   6  15       16.80       49.91     57.63 o 
   3   6  15       14.07      -66.65     46.38 o 
   4   6  15      192.41      159.53     73.43 o 
   5   6  15       65.14      117.98     66.65 o 
   6   6  15       15.53       46.32     63.12 o 
 -19   0  16        5.39        9.56     26.49 o 
 -18   0  16        5.75       27.39     17.81 o 
 -17   0  16       23.46       37.86     18.23 o 
 -16   0  16       46.99       37.99     18.58 o 
 -15   0  16       90.29      115.24     20.00 o 
 -14   0  16      774.83      910.94     38.07 o 
 -13   0  16       41.68        3.98     14.62 o 
 -12   0  16       10.82       23.11     15.32 o 
 -11   0  16      257.13      279.29     23.16 o 
 -10   0  16      253.73      350.19     24.78 o 
  -9   0  16      469.70      460.16     29.68 o 
  -8   0  16     1865.15     2063.95     59.24 o 
  -7   0  16      944.11      950.30     85.74 o 
  -6   0  16        7.83        1.46     13.94 o 
  -5   0  16      805.63      891.12     37.72 o 
  -4   0  16      749.93      828.50     65.68 o 
  -3   0  16       57.73       59.37     16.77 o 
  -2   0  16      246.96      202.28     21.41 o 
  -1   0  16      252.33      181.99     31.94 o 
   0   0  16       21.87       -7.02     13.27 o 
   1   0  16     1192.86     1260.88     44.62 o 
   2   0  16      452.73      490.76     29.75 o 
   3   0  16      999.16      981.94     39.55 o 
   4   0  16     1735.67     1679.48     52.07 o 
   5   0  16       29.88       26.79     23.75 o 
   6   0  16       79.97       72.64     21.95 o 
   7   0  16      280.26      247.13     65.77 o 
   8   0  16      113.77       83.09     36.42 o 
   9   0  16       81.31       94.53     39.19 o 
  10   0  16        2.14      -13.55     33.53 o 
  11   0  16      117.35      143.09     45.44 o 
  12   0  16      110.19      112.03     46.61 o 
  13   0  16      273.20      241.09     54.75 o 
 -19   1  16       58.09       45.03     19.48 o 
 -18   1  16       97.62      105.14     21.11 o 
 -17   1  16        9.19       17.86     14.73 o 
 -16   1  16       36.45       49.07     14.45 o 
 -15   1  16       36.46       28.92     13.68 o 
 -14   1  16        0.98       -3.55     11.99 o 
 -13   1  16       63.39       51.54     14.60 o 
 -12   1  16      178.66      204.32     21.04 o 
 -11   1  16       17.87        6.59     10.18 o 
 -10   1  16        9.02        6.16      9.57 o 
  -9   1  16       16.94       25.55     10.26 o 
  -8   1  16       53.38       48.79     14.35 o 
  -7   1  16      262.41      332.65     17.11 o 
  -6   1  16      663.18      719.27     23.33 o 
  -5   1  16      978.86      946.71     26.81 o 
  -4   1  16      282.93      273.58     15.58 o 
  -3   1  16      632.08      709.61     22.04 o 
  -2   1  16      220.36      295.86     15.59 o 
  -1   1  16       23.30       36.04     12.28 o 
   0   1  16      105.32      127.31     15.64 o 
   1   1  16      182.68      152.53     16.63 o 
   2   1  16      438.91      410.64     27.81 o 
   3   1  16      148.34      162.00     17.41 o 
   4   1  16      797.56      841.92     32.92 o 
   5   1  16      130.46      114.20     18.25 o 
   6   1  16      108.79      154.63     21.46 o 
   7   1  16      157.27      156.51     17.98 o 
   8   1  16       10.56      -13.18     14.43 o 
   9   1  16      160.30      161.32     22.23 o 
  10   1  16        5.81      -20.99     13.99 o 
  11   1  16       34.14       17.17     17.24 o 
  12   1  16      144.04      138.79     22.89 o 
  13   1  16        9.84        1.75     27.63 o 
 -19   2  16       22.13        4.47     19.74 o 
 -18   2  16       38.69       51.45     21.14 o 
 -17   2  16      102.33       97.71     22.52 o 
 -16   2  16       61.78       35.86     19.07 o 
 -15   2  16       71.63       43.59     19.01 o 
 -14   2  16       45.74       67.06     19.50 o 
 -13   2  16       67.49       46.71     17.94 o 
 -12   2  16        5.07       15.82     15.97 o 
 -11   2  16       98.26      160.58     21.79 o 
 -10   2  16       47.45       29.56     16.11 o 
  -9   2  16       45.95       37.29     16.90 o 
  -8   2  16      181.71      225.31     31.03 o 
  -7   2  16      111.22      121.98     19.38 o 
  -6   2  16       11.56       15.36     13.65 o 
  -5   2  16      252.62      275.66     23.32 o 
  -4   2  16        0.23       -1.57     12.99 o 
  -3   2  16       25.94       37.51     15.21 o 
  -2   2  16       11.16      -11.10     20.19 o 
  -1   2  16      395.24      463.81     27.79 o 
   0   2  16       68.14       77.09     19.87 o 
   1   2  16       27.07       68.26     18.80 o 
   2   2  16       27.86       -8.18     14.45 o 
   3   2  16       66.25       79.60     14.39 o 
   4   2  16      357.51      395.67     21.96 o 
   5   2  16        0.55       -5.74     12.74 o 
   6   2  16      150.65      159.05     25.96 o 
   7   2  16      327.29      360.89     30.56 o 
   8   2  16      169.01      256.23     39.52 o 
   9   2  16        0.39        8.33     17.89 o 
  10   2  16      134.43      119.81     47.91 o 
  11   2  16       11.11       10.37     19.19 o 
  12   2  16       25.62       33.96     22.57 o 
  13   2  16        1.74        4.46     21.86 o 
 -18   3  16       25.32       19.34     24.76 o 
 -17   3  16        2.72        8.24     19.64 o 
 -16   3  16       31.04       27.26     19.90 o 
 -15   3  16        0.14        9.15     17.43 o 
 -14   3  16       10.58        1.72     17.43 o 
 -13   3  16       34.52       44.37     19.56 o 
 -12   3  16        2.04       -0.09     19.86 o 
 -11   3  16       11.35      -14.94     15.98 o 
 -10   3  16       30.17       20.49     17.50 o 
  -9   3  16        0.02      -13.67     14.46 o 
  -8   3  16        0.24       -4.81     14.23 o 
  -7   3  16       56.18       59.63     17.65 o 
  -6   3  16       81.42       49.54     17.09 o 
  -5   3  16       13.51        8.55     14.90 o 
  -4   3  16      113.09      123.48     34.77 o 
  -3   3  16       17.35       12.47     14.53 o 
  -2   3  16      145.28      131.22     24.56 o 
  -1   3  16       22.89       27.46     26.19 o 
   0   3  16       52.54       19.34     30.35 o 
   1   3  16        2.27       26.63     19.58 o 
   2   3  16      116.46      120.69     58.02 o 
   3   3  16        0.21       -0.59     18.16 o 
   4   3  16       23.87       14.08     17.94 o 
   5   3  16        0.85      -17.17     17.51 o 
   6   3  16        0.82       17.41     22.34 o 
   7   3  16        3.84      -10.61     53.13 o 
   8   3  16        5.77        0.43     21.61 o 
   9   3  16       29.66      -23.04     23.03 o 
  10   3  16      163.46      194.26     44.47 o 
  11   3  16       92.35      111.83     26.09 o 
  12   3  16       11.52       12.21     21.61 o 
 -16   4  16       68.62       69.89     22.83 o 
 -15   4  16       16.47       -7.02     18.25 o 
 -14   4  16        0.25        9.65     26.50 o 
 -13   4  16       18.02       36.94     27.23 o 
 -12   4  16       41.03       60.54     27.47 o 
 -11   4  16        2.36       -4.89     23.70 o 
 -10   4  16        0.40       -4.36     39.13 o 
  -9   4  16       46.79       36.66     44.32 o 
  -8   4  16        0.30       -4.30     37.30 o 
  -7   4  16       55.14       49.21     45.79 o 
  -6   4  16        6.72      -27.17     35.83 o 
  -5   4  16       19.88       35.06     41.66 o 
  -4   4  16        0.98      -24.99     33.89 o 
  -3   4  16       85.84       65.00     23.78 o 
  -2   4  16       28.26       36.97     21.40 o 
  -1   4  16        0.46       13.44     19.24 o 
   0   4  16       55.77       39.00     21.84 o 
   1   4  16        8.68       -7.39     18.82 o 
   2   4  16       21.86       12.44     20.38 o 
   3   4  16        7.70        5.56     20.24 o 
   4   4  16        0.94      -21.80     18.76 o 
   5   4  16       21.84      -18.31     27.73 o 
   6   4  16       62.04       75.39     46.38 o 
   7   4  16        1.01       -6.68     25.37 o 
   8   4  16      217.61      140.76     33.62 o 
   9   4  16       17.39       41.01     25.50 o 
  10   4  16       16.57      -27.98     66.21 o 
 -14   5  16        0.47       -5.25     31.56 o 
 -13   5  16       19.93      -35.71     46.50 o 
 -12   5  16       41.07       64.53     53.75 o 
 -11   5  16       25.01      -44.61     41.37 o 
 -10   5  16        0.54       37.36     48.97 o 
  -9   5  16        1.62       -6.31     39.07 o 
  -8   5  16        0.37       51.86     48.91 o 
  -7   5  16       92.82      115.86     57.69 o 
  -6   5  16      140.91      237.14     65.65 o 
  -5   5  16      135.65      122.46     54.69 o 
  -4   5  16      206.77      230.30     66.71 o 
  -3   5  16       44.95        1.89     40.31 o 
  -2   5  16        6.07        1.83     40.31 o 
  -1   5  16        4.01       28.52     47.73 o 
   0   5  16       29.96        2.95     41.08 o 
   1   5  16       70.84       -4.07     45.97 o 
   2   5  16       92.19      135.66     60.46 o 
   3   5  16      153.77      112.21     59.87 o 
   4   5  16      208.58      250.46     74.31 o 
   5   5  16        9.13       12.91     24.19 o 
   6   5  16       51.47       40.99     32.38 o 
   7   5  16       29.76        9.16     25.66 o 
   8   5  16       73.85       69.70     28.45 o 
 -10   6  16       53.16       40.37     54.28 o 
  -9   6  16      344.27      384.47     90.16 o 
  -8   6  16      320.47      164.83     67.71 o 
  -7   6  16      116.06       88.46     58.64 o 
  -6   6  16      109.19      112.44     59.23 o 
  -5   6  16      156.31      143.14     63.53 o 
  -4   6  16      235.69      207.26     66.30 o 
  -3   6  16       55.69       90.40     54.98 o 
  -2   6  16       55.13       80.97     55.75 o 
  -1   6  16        0.03      -19.51     45.38 o 
   0   6  16       51.31      -26.11     47.62 o 
   1   6  16       11.71      -17.50     50.50 o 
   2   6  16       42.79       38.13     58.11 o 
   3   6  16       99.44      141.20     69.72 o 
   4   6  16      110.19      115.98     70.19 o 
 -19   1  17       26.74       18.06     18.97 o 
 -18   1  17       41.13       57.05     19.79 o 
 -17   1  17        8.07       19.04     19.04 o 
 -16   1  17       22.86        7.00     17.24 o 
 -15   1  17        0.05        9.66     14.41 o 
 -14   1  17        9.85        6.56     18.44 o 
 -13   1  17       30.88       26.42     13.67 o 
 -12   1  17        0.13       12.91     15.17 o 
 -11   1  17        2.94       -8.43     11.36 o 
 -10   1  17        0.13        8.24     10.06 o 
  -9   1  17       13.15       11.01     10.10 o 
  -8   1  17       11.36       11.96      9.82 o 
  -7   1  17       86.37       65.05     12.65 o 
  -6   1  17        4.63       -3.04      9.93 o 
  -5   1  17       26.58       20.21     10.24 o 
  -4   1  17       91.78      114.95     16.29 o 
  -3   1  17       24.15       40.36     13.03 o 
  -2   1  17      161.73      187.20     18.31 o 
  -1   1  17       57.45       64.13     28.61 o 
   0   1  17       21.22        4.83     12.79 o 
   1   1  17      250.33      271.99     35.87 o 
   2   1  17      139.17      136.34     17.72 o 
   3   1  17        6.81      -14.73     12.35 o 
   4   1  17      167.84      109.30     17.94 o 
   5   1  17      144.13      138.94     27.40 o 
   6   1  17      168.56      158.19     20.30 o 
   7   1  17        8.33       10.82     14.92 o 
   8   1  17       14.95        6.25     13.91 o 
   9   1  17        9.21       16.15     14.79 o 
  10   1  17        6.61       -1.08     15.07 o 
  11   1  17       34.90        8.95     16.03 o 
  12   1  17       15.56        9.11     29.19 o 
 -18   2  17        1.61       -8.52     19.09 o 
 -17   2  17        2.71       69.12     22.27 o 
 -16   2  17       87.41      107.07     22.96 o 
 -15   2  17      212.53      294.77     29.01 o 
 -14   2  17       99.40      179.53     26.51 o 
 -13   2  17        4.72        1.45     15.98 o 
 -12   2  17       98.86       98.14     19.92 o 
 -11   2  17       62.18       62.22     22.25 o 
 -10   2  17       42.84        4.08     16.34 o 
  -9   2  17       87.69       90.35     19.41 o 
  -8   2  17      473.21      593.66     38.56 o 
  -7   2  17      149.24      146.55     20.98 o 
  -6   2  17       20.88       11.33     14.35 o 
  -5   2  17      179.50      199.55     33.60 o 
  -4   2  17        0.24      -10.51     12.93 o 
  -3   2  17       26.18       13.58     16.23 o 
  -2   2  17      273.99      224.65     25.34 o 
  -1   2  17       27.48       45.94     17.93 o 
   0   2  17       87.32       66.66     19.09 o 
   1   2  17      114.67       89.01     20.59 o 
   2   2  17      620.33      687.08     38.64 o 
   3   2  17        2.78      -20.82     13.88 o 
   4   2  17        2.04       -1.67     14.94 o 
   5   2  17      140.50       86.78     18.99 o 
   6   2  17        0.19       11.96     15.70 o 
   7   2  17       27.37        1.07     18.85 o 
   8   2  17      208.79      178.36     28.36 o 
   9   2  17       38.36       42.79     21.72 o 
  10   2  17      176.16      189.98     30.28 o 
  11   2  17       29.60       56.54     22.61 o 
  12   2  17        0.64      -18.92     33.00 o 
 -17   3  17        2.30        1.61     19.89 o 
 -16   3  17       61.32       44.23     21.62 o 
 -15   3  17      146.41      139.26     25.32 o 
 -14   3  17      153.19      155.96     27.84 o 
 -13   3  17       49.97       34.28     28.83 o 
 -12   3  17      149.81      165.05     25.09 o 
 -11   3  17      160.34      182.32     42.65 o 
 -10   3  17      118.01      114.15     25.46 o 
  -9   3  17      265.20      248.21     25.77 o 
  -8   3  17      146.09       96.58     19.70 o 
  -7   3  17        0.09      -14.09     14.06 o 
  -6   3  17      174.23      204.77     27.79 o 
  -5   3  17      110.82       81.94     19.31 o 
  -4   3  17      312.07      391.93     29.11 o 
  -3   3  17     1052.03     1099.36     42.75 o 
  -2   3  17      281.80      338.59     27.91 o 
  -1   3  17      393.48      494.13     31.20 o 
   0   3  17      238.58      262.66     29.00 o 
   1   3  17      221.06      219.66     30.46 o 
   2   3  17       32.00       67.06     26.52 o 
   3   3  17       32.80       13.79     23.81 o 
   4   3  17        0.62      -20.86     19.51 o 
   5   3  17        3.90        6.30     21.29 o 
   6   3  17      122.53      141.81     25.15 o 
   7   3  17        8.19      -22.34     17.23 o 
   8   3  17       58.21       26.49     21.92 o 
   9   3  17      229.54      259.15     46.33 o 
  10   3  17      299.59      343.29     55.53 o 
 -15   4  17      143.99      154.53     25.38 o 
 -14   4  17      103.49      134.11     26.78 o 
 -13   4  17       17.20       32.80     20.32 o 
 -12   4  17        4.68       24.05     19.90 o 
 -11   4  17       83.83       33.64     19.67 o 
 -10   4  17       74.12       89.16     27.96 o 
  -9   4  17      104.48      141.71     30.98 o 
  -8   4  17      151.91      208.77     32.90 o 
  -7   4  17       51.32       -1.00     37.04 o 
  -6   4  17       13.54        2.29     20.88 o 
  -5   4  17       55.83       96.78     30.50 o 
  -4   4  17       36.52       44.15     22.45 o 
  -3   4  17        8.22       10.63     19.84 o 
  -2   4  17       12.77        1.22     20.62 o 
  -1   4  17      543.07      572.56     62.56 o 
   0   4  17      110.89      101.57     27.96 o 
   1   4  17       73.72       73.64     25.68 o 
   2   4  17      269.14      342.17     38.43 o 
   3   4  17       76.82       72.61     26.29 o 
   4   4  17       35.73       41.06     24.74 o 
   5   4  17        7.52       12.21     23.88 o 
   6   4  17       73.60       79.14     33.59 o 
   7   4  17       70.81       38.15     27.36 o 
   8   4  17      162.45      178.85     36.55 o 
   9   4  17      123.59      107.70     33.87 o 
 -12   5  17       36.06      -16.80     46.91 o 
 -11   5  17        7.42        1.89     46.85 o 
 -10   5  17       11.68        2.12     46.44 o 
  -9   5  17        7.13       28.82     48.15 o 
  -8   5  17       71.28       44.73     53.45 o 
  -7   5  17        2.39      -16.09     42.73 o 
  -6   5  17       18.44        2.65     41.49 o 
  -5   5  17        0.05       27.34     45.44 o 
  -4   5  17       33.11       63.76     51.68 o 
  -3   5  17       30.02       -3.42     43.90 o 
  -2   5  17       15.97       11.96     44.91 o 
  -1   5  17       11.15       12.96     45.44 o 
   0   5  17      145.44      211.50     68.42 o 
   1   5  17      110.92      127.88     60.29 o 
   2   5  17       12.33       -3.77     49.27 o 
   3   5  17      100.91      197.55     35.23 o 
   4   5  17      128.16      138.48     33.49 o 
   5   5  17       33.37       61.59     28.57 o 
   6   5  17      117.67      149.51     34.48 o 
  -7   6  17       37.03       -8.43     47.32 o 
  -6   6  17       24.26       32.94     55.34 o 
  -5   6  17        0.83       17.27     50.45 o 
  -4   6  17       17.54       16.50     52.63 o 
  -3   6  17        5.12      -10.37     45.79 o 
  -2   6  17       10.69      -12.73     52.63 o 
  -1   6  17       30.14       -6.48     48.21 o 
   0   6  17        7.09       14.85     53.86 o 
   1   6  17        3.42      -49.03     50.09 o 
 -18   0  18        3.39        5.19     25.95 o 
 -17   0  18        5.94        5.14     18.29 o 
 -16   0  18       56.27       14.78     29.35 o 
 -15   0  18        3.00       37.53     20.34 o 
 -14   0  18        6.05       13.89     17.60 o 
 -13   0  18       66.18       42.94     19.64 o 
 -12   0  18        8.29       15.79     17.47 o 
 -11   0  18       66.67       64.33     19.00 o 
 -10   0  18      342.55      397.45     77.85 o 
  -9   0  18       92.42      102.54     20.66 o 
  -8   0  18      874.21      877.51     40.46 o 
  -7   0  18     1261.35     1146.38     44.64 o 
  -6   0  18      643.50      773.04     37.16 o 
  -5   0  18      186.54      161.35     23.54 o 
  -4   0  18      411.69      395.06     86.57 o 
  -3   0  18      542.45      602.14     74.11 o 
  -2   0  18       61.37       96.38     21.69 o 
  -1   0  18      240.99      178.08     21.78 o 
   0   0  18      300.47      297.39     25.87 o 
   1   0  18       34.99       32.80     17.67 o 
   2   0  18        0.58      -14.79     14.73 o 
   3   0  18       23.71      -10.22     14.36 o 
   4   0  18        5.63        1.56     15.27 o 
   5   0  18      176.73      164.01     42.58 o 
   6   0  18      456.09      456.13     51.51 o 
   7   0  18       21.18        6.13     32.53 o 
   8   0  18       24.21       19.57     34.06 o 
   9   0  18      109.68       98.00     42.19 o 
  10   0  18        7.77      -23.16     36.12 o 
  11   0  18      110.39       47.03     41.37 o 
 -18   1  18      103.07      126.79     28.80 o 
 -17   1  18       65.71       40.34     20.40 o 
 -16   1  18       48.05       12.06     17.94 o 
 -15   1  18      149.41      152.45     23.85 o 
 -14   1  18      147.92      142.09     22.69 o 
 -13   1  18       10.89        3.92     16.48 o 
 -12   1  18       37.89       53.39     14.73 o 
 -11   1  18        9.33        3.60     10.41 o 
 -10   1  18        7.96        7.74     10.81 o 
  -9   1  18       88.03       76.83     20.85 o 
  -8   1  18      118.01      108.24     14.03 o 
  -7   1  18       52.45       62.66     12.56 o 
  -6   1  18        0.84       -7.41     14.11 o 
  -5   1  18      259.37      242.27     25.46 o 
  -4   1  18        2.14        6.50     12.18 o 
  -3   1  18      224.27      156.18     25.96 o 
  -2   1  18       26.50       33.57     14.39 o 
  -1   1  18       28.14       30.81     13.78 o 
   0   1  18      156.73      142.38     25.35 o 
   1   1  18       78.60       84.92     16.25 o 
   2   1  18        4.39       -0.85     13.06 o 
   3   1  18      355.60      404.19     25.01 o 
   4   1  18      119.98      128.42     22.41 o 
   5   1  18      303.08      299.69     24.02 o 
   6   1  18      262.17      254.88     32.14 o 
   7   1  18      199.77      193.70     22.18 o 
   8   1  18      324.52      303.54     25.73 o 
   9   1  18       73.62      110.06     30.72 o 
  10   1  18      194.33      180.05     37.73 o 
  11   1  18       13.89        7.48     27.03 o 
 -17   2  18        4.14       11.91     28.96 o 
 -16   2  18        8.37       10.03     18.38 o 
 -15   2  18       49.08       44.11     19.81 o 
 -14   2  18        8.07      -12.94     28.02 o 
 -13   2  18        0.10       -7.74     16.28 o 
 -12   2  18        0.19       18.62     17.02 o 
 -11   2  18       14.12       15.78     17.46 o 
 -10   2  18       45.52       37.47     18.62 o 
  -9   2  18        9.13       11.47     15.96 o 
  -8   2  18        6.26       12.98     15.81 o 
  -7   2  18       11.19        2.51     15.10 o 
  -6   2  18       16.16       34.54     19.18 o 
  -5   2  18      274.15      224.02     24.89 o 
  -4   2  18       43.43       12.92     15.47 o 
  -3   2  18       34.26      105.06     30.61 o 
  -2   2  18      233.18      270.04     27.62 o 
  -1   2  18      594.84      625.40     37.16 o 
   0   2  18      326.75      187.92     25.79 o 
   1   2  18      152.39      181.45     27.40 o 
   2   2  18        4.54      -10.38     15.36 o 
   3   2  18       22.01      -15.78     15.97 o 
   4   2  18        3.74        5.60     16.33 o 
   5   2  18       27.34       54.72     21.17 o 
   6   2  18       20.93        4.71     20.59 o 
   7   2  18        1.03       10.83     17.39 o 
   8   2  18      159.11      136.19     42.27 o 
   9   2  18       11.30       19.29     29.71 o 
  10   2  18       38.70       45.41     21.84 o 
 -16   3  18        0.06       -4.67     19.47 o 
 -15   3  18       10.01       23.70     21.50 o 
 -14   3  18        1.97       -0.07     19.19 o 
 -13   3  18        0.58        7.45     19.22 o 
 -12   3  18       55.53       33.92     20.57 o 
 -11   3  18        2.92       22.60     18.52 o 
 -10   3  18       16.13       32.43     19.32 o 
  -9   3  18       61.07       23.45     17.91 o 
  -8   3  18       62.47       81.13     20.13 o 
  -7   3  18        5.26       -6.87     15.09 o 
  -6   3  18        2.96       -9.46     20.26 o 
  -5   3  18        0.22      -18.75     15.11 o 
  -4   3  18        0.48       11.05     16.56 o 
  -3   3  18       51.08       80.25     23.05 o 
  -2   3  18       25.85       35.34     28.48 o 
  -1   3  18        1.90       -3.49     17.34 o 
   0   3  18        2.89       -6.97     21.72 o 
   1   3  18        4.14        1.21     17.45 o 
   2   3  18        4.68        7.07     19.46 o 
   3   3  18       14.23       22.38     17.10 o 
   4   3  18        5.23       -2.12     17.06 o 
   5   3  18        3.16       -5.46     16.58 o 
   6   3  18        2.01       -9.09     19.54 o 
   7   3  18        4.85        8.37     20.87 o 
   8   3  18       17.15       34.82     23.51 o 
   9   3  18       20.66       20.92     22.97 o 
 -14   4  18        6.88      -18.92     20.02 o 
 -13   4  18       10.51       15.04     21.29 o 
 -12   4  18        0.12       -3.64     18.97 o 
 -11   4  18       35.99       59.87     23.32 o 
 -10   4  18        6.26        2.73     18.33 o 
  -9   4  18        1.69       13.58     22.42 o 
  -8   4  18        5.36       10.39     39.96 o 
  -7   4  18        2.11        5.63     21.74 o 
  -6   4  18        6.79      -29.15     19.43 o 
  -5   4  18       18.40        1.11     20.83 o 
  -4   4  18        4.04      -21.67     20.33 o 
  -3   4  18       13.54       55.47     23.48 o 
  -2   4  18        0.02       -8.42     20.53 o 
  -1   4  18      213.03      242.79     35.24 o 
   0   4  18      157.53      124.61     63.88 o 
   1   4  18       19.92       11.76     23.40 o 
   2   4  18        1.37       -3.71     21.74 o 
   3   4  18        0.32      -21.63     23.93 o 
   4   4  18        0.03       12.43     26.28 o 
   5   4  18        6.95       17.44     28.35 o 
   6   4  18       12.06      -10.84     27.23 o 
   7   4  18        5.93        8.01     27.29 o 
 -11   5  18        0.69       43.08     53.51 o 
 -10   5  18       18.37       27.76     51.27 o 
  -9   5  18       43.45       11.26     51.62 o 
  -8   5  18        6.99      -16.09     47.09 o 
  -7   5  18        0.28       15.79     48.97 o 
  -6   5  18        0.31       21.86     49.74 o 
  -5   5  18        1.35      -11.49     45.20 o 
  -4   5  18        2.40       21.51     48.21 o 
  -3   5  18        1.59       54.28     49.56 o 
  -2   5  18       80.81       83.98     56.57 o 
  -1   5  18      205.92      161.18     63.94 o 
   0   5  18        7.22      -21.86     44.14 o 
   1   5  18        0.17       22.63     54.22 o 
   2   5  18       47.91       41.71     27.64 o 
   3   5  18       61.09       69.01     30.59 o 
   4   5  18       31.05        3.85     26.52 o 
 -17   1  19       43.67       48.65     21.84 o 
 -16   1  19       19.02       22.37     20.03 o 
 -15   1  19        2.31       -2.33     19.59 o 
 -14   1  19        1.72       -6.93     17.65 o 
 -13   1  19       13.57      -15.17     28.23 o 
 -12   1  19       12.31       12.68     17.97 o 
 -11   1  19       19.23       52.57     19.38 o 
 -10   1  19       29.28       22.93     13.39 o 
  -9   1  19       17.66       -1.57     11.91 o 
  -8   1  19       20.53       25.59     13.66 o 
  -7   1  19       14.87       -4.20     16.88 o 
  -6   1  19      226.78      207.56     20.01 o 
  -5   1  19      140.61      114.24     17.61 o 
  -4   1  19       86.03       70.01     18.02 o 
  -3   1  19        2.75       17.60     13.87 o 
  -2   1  19       27.56       49.12     15.09 o 
  -1   1  19        3.74       29.81     14.79 o 
   0   1  19      145.21      151.45     18.88 o 
   1   1  19        7.10       13.90     13.56 o 
   2   1  19       34.94       40.35     17.56 o 
   3   1  19       66.07       78.72     17.05 o 
   4   1  19       14.29       10.14     15.11 o 
   5   1  19       71.92       66.00     20.93 o 
   6   1  19        1.40      -13.81     14.74 o 
   7   1  19       69.22       79.17     18.77 o 
   8   1  19       69.43       89.51     21.85 o 
   9   1  19        1.89      -13.28     16.69 o 
  10   1  19       48.74       63.78     32.18 o 
 -16   2  19       11.19        5.91     19.63 o 
 -15   2  19        0.01       12.17     18.29 o 
 -14   2  19       28.00       28.81     20.05 o 
 -13   2  19       21.45       44.82     21.22 o 
 -12   2  19        8.38        5.25     17.37 o 
 -11   2  19      152.16      177.55     57.02 o 
 -10   2  19       46.78       33.76     16.93 o 
  -9   2  19        5.42       20.59     18.76 o 
  -8   2  19       96.07      119.64     24.37 o 
  -7   2  19       24.48       46.33     18.86 o 
  -6   2  19       65.89      110.92     22.82 o 
  -5   2  19        2.79       20.09     24.63 o 
  -4   2  19      102.85      119.37     27.46 o 
  -3   2  19      215.61      195.22     25.22 o 
  -2   2  19      341.87      341.75     45.91 o 
  -1   2  19      545.44      510.43     34.86 o 
   0   2  19      380.03      387.93     85.04 o 
   1   2  19      203.69      180.35     36.27 o 
   2   2  19        8.37      -11.38     15.78 o 
   3   2  19        0.25       12.41     18.73 o 
   4   2  19        1.30       27.07     19.32 o 
   5   2  19        2.74      -25.50     23.66 o 
   6   2  19       34.55      -13.16     19.19 o 
   7   2  19       41.30      116.64     54.19 o 
   8   2  19       40.39       19.46     21.50 o 
   9   2  19       25.14       16.64     23.55 o 
 -15   3  19       69.21       67.85     24.11 o 
 -14   3  19      104.98      117.81     41.47 o 
 -13   3  19      255.45      286.03     31.10 o 
 -12   3  19      354.79      377.72     32.47 o 
 -11   3  19      204.83      302.47     30.81 o 
 -10   3  19      286.96      342.29     31.42 o 
  -9   3  19      341.65      304.30     30.26 o 
  -8   3  19      285.28      359.13     39.25 o 
  -7   3  19       22.20       27.24     17.64 o 
  -6   3  19        6.82       -9.26     15.12 o 
  -5   3  19        2.16       14.92     17.81 o 
  -4   3  19       53.19       11.29     18.77 o 
  -3   3  19      229.32      193.28     27.00 o 
  -2   3  19      340.86      418.11     77.26 o 
  -1   3  19      296.06      309.80     31.85 o 
   0   3  19       79.04       74.95     29.64 o 
   1   3  19        0.18        2.93     32.65 o 
   2   3  19       24.21       17.48     19.78 o 
   3   3  19       68.90       51.76     46.88 o 
   4   3  19       60.84       26.92     41.46 o 
   5   3  19       92.83      120.66     23.88 o 
   6   3  19       14.27      -14.82     18.29 o 
   7   3  19      332.48      304.36     48.31 o 
   8   3  19      257.06      223.37     29.00 o 
 -13   4  19       28.05       26.28     26.34 o 
 -12   4  19       11.49        1.78     20.61 o 
 -11   4  19       39.98       45.99     22.61 o 
 -10   4  19      107.65      119.29     24.65 o 
  -9   4  19       19.54       23.67     19.41 o 
  -8   4  19        7.52      -13.28     32.24 o 
  -7   4  19       47.07       74.50     33.38 o 
  -6   4  19        0.16      -13.81     21.30 o 
  -5   4  19       35.53       10.79     24.90 o 
  -4   4  19      179.31      163.98     32.70 o 
  -3   4  19      198.50      268.43     39.10 o 
  -2   4  19      193.31      132.40     31.29 o 
  -1   4  19      845.68      993.40     58.24 o 
   0   4  19      578.71      726.27     62.29 o 
   1   4  19       48.14       66.59     31.17 o 
   2   4  19        0.38      -19.45     25.40 o 
   3   4  19        6.21      -17.68     25.46 o 
   4   4  19        7.70       -2.06     27.40 o 
   5   4  19        1.06      -12.73     25.75 o 
  -9   5  19       32.56       10.31     53.10 o 
  -8   5  19       75.94       94.41     59.87 o 
  -7   5  19       78.07       41.43     52.92 o 
  -6   5  19       28.34       14.61     51.56 o 
  -5   5  19       69.24      106.96     61.76 o 
  -4   5  19        0.52        0.53     47.44 o 
  -3   5  19       75.96      114.44     64.06 o 
  -2   5  19       35.26       46.20     59.11 o 
  -1   5  19       11.17       36.01     53.33 o 
   0   5  19       66.20       96.45     55.31 o 
   1   5  19       73.08       45.76     29.52 o 
 -16   0  20      322.26      219.75     42.84 o 
 -15   0  20      134.88      114.07     39.13 o 
 -14   0  20        5.73        4.25     34.50 o 
 -13   0  20        0.08      -21.16     17.54 o 
 -12   0  20       22.68       -8.25     17.31 o 
 -11   0  20      146.94      142.90     44.46 o 
 -10   0  20       51.59       52.76     19.49 o 
  -9   0  20      125.87       71.88     20.51 o 
  -8   0  20       75.94       27.35     17.69 o 
  -7   0  20      254.10      219.41     25.39 o 
  -6   0  20      152.74      150.65     22.13 o 
  -5   0  20       58.52       62.59     19.33 o 
  -4   0  20      173.48      260.32     59.40 o 
  -3   0  20      199.50      152.11     23.21 o 
  -2   0  20      718.04      789.13     75.08 o 
  -1   0  20      305.36      240.68     25.36 o 
   0   0  20       51.18       78.41     19.34 o 
   1   0  20      236.86      200.98     36.15 o 
   2   0  20       24.99       24.28     17.51 o 
   3   0  20       23.47        6.78     31.23 o 
   4   0  20        0.05       -8.60     30.59 o 
   5   0  20       21.96       -3.89     29.64 o 
   6   0  20       17.03      -11.43     32.82 o 
   7   0  20        1.63       30.11     34.89 o 
   8   0  20       13.70        2.95     36.42 o 
 -16   1  20        8.55       20.38     21.71 o 
 -15   1  20       32.41       46.78     39.69 o 
 -14   1  20       38.53       40.72     20.67 o 
 -13   1  20       43.35       54.01     21.91 o 
 -12   1  20      114.04      133.56     25.03 o 
 -11   1  20      200.72      286.05     43.73 o 
 -10   1  20       16.39       14.42     18.71 o 
  -9   1  20       10.49       15.95     15.75 o 
  -8   1  20      176.09      196.15     20.07 o 
  -7   1  20        6.12      -18.75     12.50 o 
  -6   1  20       75.03       87.90     16.81 o 
  -5   1  20      190.61      240.54     21.80 o 
  -4   1  20       10.53        1.49     13.56 o 
  -3   1  20       60.39       73.39     16.77 o 
  -2   1  20        7.38       19.09     14.24 o 
  -1   1  20       41.90       60.34     16.68 o 
   0   1  20      284.65      306.68     34.42 o 
   1   1  20       47.92       33.72     15.46 o 
   2   1  20        8.90      -10.23     14.01 o 
   3   1  20        6.74       -5.38     14.08 o 
   4   1  20       26.47       34.78     15.59 o 
   5   1  20        6.64        5.22     14.80 o 
   6   1  20        3.96       -8.54     15.30 o 
   7   1  20      195.90      210.60     23.31 o 
   8   1  20       63.43       49.92     19.20 o 
 -15   2  20        2.74      -17.92     18.85 o 
 -14   2  20        9.80       15.54     18.71 o 
 -13   2  20        7.95       32.43     19.76 o 
 -12   2  20        4.19       11.74     19.38 o 
 -11   2  20        2.39      -18.35     26.99 o 
 -10   2  20       20.70       -3.93     17.55 o 
  -9   2  20       21.78       14.96     30.38 o 
  -8   2  20        0.52      -15.44     17.36 o 
  -7   2  20        3.35       -6.15     17.27 o 
  -6   2  20        0.09       -6.07     16.96 o 
  -5   2  20       36.76       15.85     18.79 o 
  -4   2  20       60.82       58.20     20.70 o 
  -3   2  20       90.31       68.41     43.05 o 
  -2   2  20      177.14      141.69     44.29 o 
  -1   2  20      155.40      111.38     31.09 o 
   0   2  20      109.71       98.50     24.72 o 
   1   2  20       62.53       63.24     21.14 o 
   2   2  20        0.37      -12.50     16.86 o 
   3   2  20        0.06       12.99     24.16 o 
   4   2  20        0.44       34.83     21.01 o 
   5   2  20        0.87       11.12     19.98 o 
   6   2  20       17.18       14.21     23.66 o 
   7   2  20       23.17       73.18     24.95 o 
 -13   3  20        3.29       36.12     21.05 o 
 -12   3  20       11.52       35.43     20.44 o 
 -11   3  20        4.71      -22.70     18.65 o 
 -10   3  20        3.96       -2.62     19.58 o 
  -9   3  20       11.00      -17.02     17.55 o 
  -8   3  20        1.37       21.77     21.07 o 
  -7   3  20        0.66      -37.93     40.49 o 
  -6   3  20        5.62       -3.00     17.50 o 
  -5   3  20        4.54        0.93     22.19 o 
  -4   3  20       15.17        4.66     18.45 o 
  -3   3  20        3.97        0.43     19.15 o 
  -2   3  20        9.19        1.94     18.83 o 
  -1   3  20        1.85      -12.53     17.99 o 
   0   3  20        0.55       -6.40     18.33 o 
   1   3  20        6.18      -18.00     19.62 o 
   2   3  20       12.91        8.19     24.07 o 
   3   3  20       21.11       34.25     21.85 o 
   4   3  20        0.25      -10.69     20.04 o 
   5   3  20        6.88       -2.60     21.38 o 
   6   3  20       47.26        8.56     22.65 o 
 -11   4  20        0.27        3.00     21.78 o 
 -10   4  20        0.03        7.93     22.34 o 
  -9   4  20        2.44       29.20     21.69 o 
  -8   4  20        0.57       -9.69     18.18 o 
  -7   4  20        0.20      -17.11     17.99 o 
  -6   4  20        0.03      -28.64     22.40 o 
  -5   4  20        2.91       10.72     25.00 o 
  -4   4  20       44.14       31.98     26.53 o 
  -3   4  20       24.88       25.40     28.76 o 
  -2   4  20       11.63       -2.24     26.40 o 
  -1   4  20       35.83       54.98     30.88 o 
   0   4  20       81.99      102.36     35.42 o 
   1   4  20       18.00       37.36     29.17 o 
   2   4  20        8.99       16.85     27.11 o 
   3   4  20        8.26       -3.18     25.99 o 
 -14   1  21        3.33        5.94     20.60 o 
 -13   1  21        5.25       -4.72     22.87 o 
 -12   1  21        7.01       30.32     20.22 o 
 -11   1  21       46.86       56.00     21.48 o 
 -10   1  21       35.88       25.32     19.84 o 
  -9   1  21       22.27       15.60     28.49 o 
  -8   1  21        0.45       -1.67     16.63 o 
  -7   1  21        0.49        9.95     14.02 o 
  -6   1  21       96.58       92.29     18.06 o 
  -5   1  21       46.83       64.76     16.48 o 
  -4   1  21       19.25       31.35     15.18 o 
  -3   1  21       17.64       36.90     15.82 o 
  -2   1  21        1.80       -2.02     14.65 o 
  -1   1  21       40.57       32.74     15.53 o 
   0   1  21        0.24       -9.79     16.04 o 
   1   1  21       28.79       48.80     19.26 o 
   2   1  21       17.32      -12.78     15.22 o 
   3   1  21       27.43       36.96     19.28 o 
   4   1  21       14.87       36.37     20.76 o 
   5   1  21        3.48       -9.46     16.61 o 
   6   1  21       22.20        4.55     21.51 o 
 -13   2  21        1.80        0.25     20.34 o 
 -12   2  21       10.30        5.44     22.51 o 
 -11   2  21       15.02       22.29     20.11 o 
 -10   2  21        0.11       25.69     19.63 o 
  -9   2  21        4.15      -12.04     17.32 o 
  -8   2  21        1.17      -21.24     17.01 o 
  -7   2  21        0.46       42.78     21.47 o 
  -6   2  21        5.84       -8.32     17.70 o 
  -5   2  21        0.21        5.15     18.02 o 
  -4   2  21        9.24       22.13     24.49 o 
  -3   2  21       65.86       42.38     20.42 o 
  -2   2  21      168.02      128.05     24.66 o 
  -1   2  21       21.43       29.19     18.71 o 
   0   2  21       66.84       36.54     19.40 o 
   1   2  21       38.19        2.25     18.24 o 
   2   2  21      145.98      144.18     55.63 o 
   3   2  21       98.28      104.06     24.65 o 
   4   2  21       17.30      -17.26     18.95 o 
   5   2  21       61.90       31.65     21.97 o 
 -11   3  21      259.42      288.90     64.71 o 
 -10   3  21       64.24       61.58     24.84 o 
  -9   3  21       79.91      106.31     27.13 o 
  -8   3  21      157.24      146.99     28.24 o 
  -7   3  21       25.07      -22.73     18.99 o 
  -6   3  21       35.49       83.75     23.96 o 
  -5   3  21       77.95       42.88     20.50 o 
  -4   3  21      139.89      151.64     26.91 o 
  -3   3  21       47.77       28.72     20.09 o 
  -2   3  21       68.04      109.44     24.80 o 
  -1   3  21        0.49       16.21     19.93 o 
   0   3  21       45.12       40.18     21.52 o 
   1   3  21       61.28       27.89     22.14 o 
   2   3  21       39.55       10.20     21.60 o 
   3   3  21        0.19        0.24     21.15 o 
   4   3  21        2.95      -29.93     19.95 o 
  -8   4  21        2.13       -2.06     20.14 o 
  -7   4  21        1.22      -20.31     19.04 o 
  -6   4  21        6.28       -5.39     27.11 o 
  -5   4  21        1.88       11.96     29.47 o 
  -4   4  21       70.63        6.60     30.00 o 
  -3   4  21       48.13       47.44     32.71 o 
  -2   4  21       40.05       22.04     30.17 o 
  -1   4  21       86.64      105.90     37.60 o 
   0   4  21       88.43      126.47     38.72 o 
 -13   0  22      103.36      117.90     24.69 o 
 -12   0  22       73.81       51.73     38.16 o 
 -11   0  22        0.76        3.33     18.79 o 
 -10   0  22        6.03        4.07     20.24 o 
  -9   0  22      102.58      105.11     22.90 o 
  -8   0  22       81.39       59.82     20.98 o 
  -7   0  22       71.33       60.82     20.83 o 
  -6   0  22       17.41       24.20     18.28 o 
  -5   0  22       10.92      -24.81     16.54 o 
  -4   0  22       93.52       98.51     47.23 o 
  -3   0  22      124.91       69.81     36.27 o 
  -2   0  22       16.48      -22.57     28.29 o 
  -1   0  22      329.69      361.31     48.21 o 
   0   0  22      274.38      275.74     45.97 o 
   1   0  22       55.71       21.86     31.76 o 
   2   0  22      340.58      361.54     49.91 o 
   3   0  22       61.30       84.80     36.83 o 
   4   0  22       78.37       58.34     37.89 o 
   5   0  22        7.45       -0.77     34.65 o 
 -13   1  22       30.05      -25.03     19.18 o 
 -12   1  22       41.43       36.94     22.87 o 
 -11   1  22      131.00      107.43     28.20 o 
 -10   1  22       89.57       57.85     22.09 o 
  -9   1  22       70.83       49.59     21.34 o 
  -8   1  22       35.03       48.51     39.75 o 
  -7   1  22       12.26       23.85     19.50 o 
  -6   1  22       22.59       14.54     35.01 o 
  -5   1  22      149.99      123.08     19.14 o 
  -4   1  22      212.86      202.08     21.84 o 
  -3   1  22      129.89      147.25     20.03 o 
  -2   1  22       61.43       58.68     17.28 o 
  -1   1  22       11.16        2.30     15.16 o 
   0   1  22       20.33       55.80     17.69 o 
   1   1  22        9.59       -0.18     22.58 o 
   2   1  22        7.93        3.88     16.25 o 
   3   1  22       49.66       16.21     17.13 o 
   4   1  22        2.09       12.82     18.30 o 
 -11   2  22        7.91       34.69     22.22 o 
 -10   2  22        1.26        0.53     19.57 o 
  -9   2  22        0.58      -19.83     17.49 o 
  -8   2  22        4.93       16.74     20.03 o 
  -7   2  22       10.97       16.56     20.09 o 
  -6   2  22        0.06        7.64     19.09 o 
  -5   2  22        0.20      -20.13     17.56 o 
  -4   2  22       13.44       16.10     31.15 o 
  -3   2  22       10.71       14.42     19.66 o 
  -2   2  22        0.15       19.70     47.59 o 
  -1   2  22       12.07      -26.77     18.39 o 
   0   2  22       99.89       87.83     24.08 o 
   1   2  22       89.19       65.98     23.23 o 
   2   2  22      117.37       77.19     23.53 o 
   3   2  22      109.60       67.81     45.35 o 
  -9   3  22        0.94      -29.66     20.88 o 
  -8   3  22        8.17       -1.65     20.79 o 
  -7   3  22        1.53       20.73     30.41 o 
  -6   3  22       11.93        8.13     22.04 o 
  -5   3  22        0.47       11.35     20.44 o 
  -4   3  22        3.13      -11.35     17.72 o 
  -3   3  22       18.59       20.94     20.40 o 
  -2   3  22        0.06        9.95     30.41 o 
  -1   3  22        0.04        3.91     20.33 o 
   0   3  22        0.01      -26.57     17.72 o 
 -10   1  23       31.46       15.52     20.43 o 
  -9   1  23       42.56       16.51     21.26 o 
  -8   1  23        5.17       10.14     20.12 o 
  -7   1  23        8.42       31.71     20.96 o 
  -6   1  23       29.46       13.05     35.98 o 
  -5   1  23       67.84       76.93     24.11 o 
  -4   1  23       49.63       73.94     31.97 o 
  -3   1  23       47.88       46.09     16.72 o 
  -2   1  23       15.42       27.74     16.37 o 
  -1   1  23        1.29       17.58     17.02 o 
   0   1  23       14.26        7.99     16.43 o 
   1   1  23        1.49       10.35     22.20 o 
  -8   2  23        1.22       -7.42     19.77 o 
  -7   2  23        4.53       17.40     20.56 o 
  -6   2  23        5.71        0.67     22.25 o 
  -5   2  23        1.59      -10.40     32.06 o 
  -4   2  23        2.70        9.34     20.42 o 
  -3   2  23        0.62       30.08     21.45 o 
  -2   2  23       14.58       25.60     31.06 o 
  -1   2  23        4.98       -6.82     32.85 o 
  -6   0  24       31.38       51.68     34.47 o 
  -5   0  24        0.42       -6.07     29.52 o 
  -4   0  24        0.30      -32.35     28.46 o 
  -3   0  24       49.97       57.40     35.89 o 
                                                 
